# Supplementary material for: Comparative analysis of the LEA gene family in seven Ipomoea species, focuses on sweet potato (Ipomoea batatas L.)
Source: BMC Plant Biol. 2024 Dec 26;24:1256. doi: 10.1186/s12870-024-05981-x (PMC11670493; doi:10.1186/s12870-024-05981-x)
Supplement: Supplementary file 1 — Supplementary Material 1. [file 12870_2024_5981_MOESM1_ESM.zip]

Archive with 23 entries (21 files):
- Supplement Figures.docx
- Supplement Figures.pdf
- Supplement Figures/
- Supplement Figures/Fig. S1 Conserved structural domains and gene structure analysis of LEA_2.png
- Supplement Figures/Fig. S2 CREs.png
- Supplement Figures/Fig. S3 heatmap of 3 Ipomea species.png
- Supplement Figures/Fig. S4 Number of DEGs gene.png
- Supplement Figures/Fig. S5 pearson.png
- Supplementary table/
- Supplementary table/Table S1 The LEAs protein sequences.xlsx
- Supplementary table/Table S10 FPKM values of LEA under abiotic stress in three Ipomoea species.xlsx
- Supplementary table/Table S11 The number of genes in abiotic stresses.xlsx
- Supplementary table/Table S12 RT-qPCR expression of 15 IbLEAs on tissues.xlsx
- Supplementary table/Table S13 RT-qPCR expression of 15 IbLEAs under abiotic.xlsx
- Supplementary table/Table S14 Experimental design of transcriptome data.xlsx
- Supplementary table/Table S2 Nomenclature and protein information of LEA in seven Ipomoea species .xlsx
- Supplementary table/Table S3 KaKs.xlsx
- Supplementary table/Table S4 Primer sequence.xlsx
- Supplementary table/Table S5 FPKM Values of Sweet Potato Under Low Potassium Stress.xlsx
- Supplementary table/Table S6 FPKM Values of Sweet Potato Under Different Hormonal Treatments .xlsx
- Supplementary table/Table S7 FPKM Values of Sweet Potato Under Cold Stress.xlsx
- Supplementary table/Table S8 FPKM Values of Sweet Potato Under Heat Stress.xlsx
- Supplementary table/Table S9 FPKM Values of Sweet Potato Under Salt and Drought Stress, tissues.xlsx
