# Supplementary material for: Comparative analysis of the LEA gene family in seven Ipomoea species, focuses on sweet potato (Ipomoea batatas L.)
Source: BMC Plant Biol. 2024 Dec 26;24:1256. doi: 10.1186/s12870-024-05981-x (PMC11670493; doi:10.1186/s12870-024-05981-x)
Supplement: Supplementary file 1 — Supplementary Material 1. [file 12870_2024_5981_MOESM1_ESM.zip › Supplementary table/Table S1 The LEAs protein sequences.xlsx]

## Sheet: Sheet1
Table S1 The LEAs protein sequences in Ipomoea species
>IbLEA1
MADGAAYAVHSFPPPSNGEKPDTESAALMPSQQLRKKKRIKCVLFGTAFAVFQTAIILVFVLLIMKYKAPKFRLRSAT
FDNFNVVASPSSNASFDARFNAQLGVKNSNFGPYKYGESKVEFFYGDLVVGEAVVPGSKAGLKSTKKVEVAVRVSSENVTDVKQLGSELSSGMLRLNV
RSKLEGKVTLIFVMKKKKTSELDCILTIHLDKKTFQDITCK
>IbLEA2
MASQQQNKAELDRRAREGETVVPGGTGGKSLEAQQHLAEGRQKGGQTRKEQLGTEGYQQMGRKGGLSTGDESGGERAE
REGIDIDESKFRNT
>IbLEA3
MKSTIAAKCYRRLCAILSWFIILILITIFLIWLILRPTKPHFILQDATVYTFNLTTSSSTLNLLTTTLQLSLAARNPN
KRIGIYYDRLDVYATYRGQQITPPTSLPASYQGHKEVTVWSPFVNGNAVPVAVYLGAEISQDQNAGRVLVNVRVDGRVRWKVGTFISGRYRLNVNCPA
YLSFGGGEYSPNSVLVGSTAKYQLVQQCYVDV
>IbLEA4
MSAKDCAHHHRERRKLYHRLLLILSSSIILILFLVFLIWLILRPTKPHFILQDATVYNFNLTGAAAAAGGAGVATGLN
LLTTNIQVTLASRNPNERIGIYYDRLDVYATYRGQQITLPTLLPVSYQGHKDVTIWSPFLNGNAVPVAPYLGVEISQDQNAGRVLINIRVDGRIRWKV
GTFISGRYRLDANCPAYLSFGENYSPNSILVGSTAKYQLVQNCHVDV
>IbLEA5
MVHGKICGQPDRFNPKPSAVHILSVSVTIASTKRGKGNGGWSWSSALVGAAAATATAALFSSKPRDPTFHLISIDLTS
FNFNFPVLDADVILTVHVTNPNIAAIQYSPTEMSIFYAGSFLGSARVEAGSQPPRSCQMIRLPARLSGLELAHHAKNFLADVARREMVLDAAVDIEGA
AKLLWWDHRFKVHVDSHVTVDPIFLDVIDQENQSHMELLLA
>IbLEA6
MAPPSSAATARRPRRFKLLTCIAIFLLGVIVVVGLTILIAWLVIRPRRLVYAVENATIQNYTLTSNNRLTATFNFTLE
AFNPNTHAAVYYDAIEAQLFYDDQLIADHGAEPFFQPRQNVTHLDLSLPAKDVAVSANVARDFKVERTNGNVELELRVYSKVRLKVGVWKSGHRKLTV
ICSLVVFFSSKGFDNSYCDVYM
>IbLEA7
MSQQQPRRPEGQEPIKYGDVFDVSGQLAAKPITQQDAAAMQSAENTAFGQTIKGGPAAVMQSAAARNVRNARVDPDVV
GEQGVSVQEDDIAGHTFVTEAVGGDVVGQYIRPPAEEKILSPPPPTPVFVSDGITIGEALEATAISAGDKPVDQSDAAAIQAAEVRATGLGQILPGGV
GADAQRAADINARTTRDEFKTKIADVLTDASWKMGDDKPVTVEDAAGVVNAEARNKEDHATHPGVVAASMAAAAGINQETAFNITV
>IbLEA8
MSQEQPRRPEQMEPVKYGDVFGVSGELADKPIAPQDAAMMQSAETAVLGQTQKGGPAAAMQAAAKVNVRAGVVSPDDV
SSPAGNQGVTVTETDVPGSRIITESVAGQVVGQYVEAMPLPNEAGGGNIGGLQAGITIGQALEASAHALGSKAVDRSDAAAIQAAEVRATGTNVITPG
GVAATAQSAAAYNEGLIRDQDKVKLGNVLADATQKLPADKIATREDAEGVASAQQRNNINMSSPPGGVAASVAAAARLNERGL
>IbLEA9
MRRCLGLALLAKRGFSTSSSGDKIVASVLFERLPVVVPKIDPVVYAFQEFSFRWRQQYRREYPENFLKKADSRGKGEYQIDYTPAPRITEADKTNDRKSLQRALDKRLYLLLHGTTLSSGKPAWHFPEKAYESEETLRRCAESALKSVIGDLSHTYFVGNAPMGHMVTQLNENHKETPSLKAKNFVGEKLAEMEKPEANIADVDIKGVGFDGFSFLAKVDVKNPYSVPIPICEIKYELKSAGRVIASGTIPDPGSIKGKDTTALDVAVKVPHSVVVSLARDIGGDWDIDYQLDIGLIIDLPVVGNFTIPLSQSGEIKLPTFSDFWKKPEAEAEAA
>IbLEA10
MFDPYRSKPSRRGRTNLASCVVATVFLLFVAAIIVTVYFFVFKPKSPRIAVDAVRFPTFSISNGTVNFTFLQYVTVTN
PNRDQFTHYDSSLQLSYSGQPVGVVLIPAGKIDAGRTQHMSAKFNVQSYPLPSALKAAGIVSSSQLAAAASGGGMGMGPTMVIETRMKLVGRVRVLKV
LTHRVVSKVRCGVVIQVSSGSVLGIHC
>IbLEA11
MARSISNAKFVSAFVLEKVSVSRSYTAAAAAAQGSVSGVAGRSNAMLKKGGDESGKSTTSWIPDPVTGYYRPESHVNE
VDAAELRQMLLKNTTRRH
>IbLEA12
MPGPSSGASRARRFSLVRCLTTCFSTVVIITGAIILIVWLAIRPNQIDYTVENASLQNYNFSAADNRLSGDFTFTIKA
KNPNAKVSIYYDSINASLSYDLSPIGTSSGAPFYQRKKSSKEFELVFPTRRAVLSDVATRDLKNQSSTAGKVAVDLTIYAKIRFKVWFVKSGHLMKVV
CSPINVPLSNKGFQPEFCQVYM
>IbLEA13
MPAPSSGASRARRFSLVRCLTTCFSTVVIITGAIILIVWLAIRPNQIDYTVENASVANYNFSAADNRLSGDFTFTIKA
KNPNAKVSIYYDSINASLSYDLSPIGTASGAPFYQRKKSSKEFELVFPTRRAVLPDVATRDLKNQSSTAGKVAVDLTIYAKIRFKVWFVKSGHLMKVV
CSPYKCAFV
>IbLEA14
MDADVILTVHVSNPNVAPIQYSPTEMSIFYAGSLLGSAHVKAGSQPPRSCQLLRLPARLKGNQLAKHSKKFVEDVGRR
EMVLDAAVDIEGAAKVLWRDQRFRVHVDSHVKVDPVFLDVVDQENKSKLKICLF
>IbLEA15
MGDRVHPRDSPPASLPVSSNNSGEAVGQPAKPQCPAPAKPVPPPGTYVVQVPKDQIYRYPPPENARRFNALSKRKPRR
SCCCRCLFYTLFLLVALIVALGVAAGVLYLVFRPESPKYTVSSIAIKGLNLTSPSPISPEFDVTIRAENPNDKIGIYYRKGSSVTVFHSDVKLCEGAL
PTFYQPSNNVTVFPTALKGSNVALGSAVKSVLANQQRQGGVPFRLNIKAPVKIKIGAVKTWKITVKVKCDVTVDALTEKSNVISKDCKYSARPW
>IbLEA16
MGDQTRPQPVTGYPAGPANQNGYPPPSSGTAYPYAAPPPAAYNYNYYNNNNPYYQQPDAYAVQRATFLRRVLAIFIAC
FVIAGAVIFIVWLILRPRLPEVRADSLSLSSFNLSDNFLSGNWDFQFTARNPNKKMTIDYDDIQASIYYDSKQLAETSVAPFFQDKRSETASKATFAA
TRTFVDDRVVEGIKKETPNIEFDVLMLARVKFKAGSWRARSRFLRVYCGELKVVLVQNKSSGNLVGDPRQCVVRL
>IbLEA17
MAAHECPHHSHSRQKLLLAAVVGVAILILLVVVLTWAVLRPSKPHFVLQDATIYAFNLTAAVPAAVLTTSIQLTVSSH
NTNGRIGIYYDRLRIYAAYRGQQITLPTLLPPTYQAHKEVSVWSPFVYGNSVPVAPYLAAALSLDRNVGTAMINIRVNGRIRWRVGSFVSSRYHLNVD
CPAYISFGGYMPNTVVVGSTIKYRLILNCHVHV
>IbLEA18
MSQQEQPEPIKYGDILPVSGDLASKPVAMKDADALQSAESRVVGETTQEVGAAAIIPLLHSAAALNESRGAVQRDQMT
DVVRDRGVEVREEVGAGGAAIVTEKVGGEVVAQYAHPGKGKKQHGTRLIITSLD
>IbLEA19
MARPSILRPLAVAMIIMLAVAAAVMPAVGGKYHADDEDDELLEEAIEAELKTVVDDAHRQKETKDQSSESWTGWAKDK
LSEGLGFKSTHHDGDTYDAAQHAAKNIKDKITDSASGAGQYAAGKAEEIKRTASDKAGEAKDRTYEAAGDAKPKAAEAAEKAYNKMGDAKDKAAQTAK
QAYEKTGETKDNAKQKAAETKDRAYQTAQDAKNKAADTAEKAYEKTGEFKDKAYEKMEQSSDRRREAEEKTRQTAKDVGEKAAEKAKEVKDAAGTAKK
AGEQGSEKMGWAKEKAKEGYEAAKNKAGEAYESAKDTIASNLGSAKEKSREMKDNVVCSDKACNTKSKHRDEEL
>IbLEA20
MQSAKQKVEKAAARSKEEREIAEERRKAKEAEAKMNLHEAKARHAAEKLQAKQAHLYPAAGPQHHHHEPVGTVAPTTG
AVMPGYPLGGYPHGHGRHTRNI
>IbLEA21
MSSTHHTKTDSEVTSLAPSSPNRAVYYVQSPSRDSHDGEKTTNSFHSTPILSPMGSPGRASRDSSSTRFSGSLKPGSQ
KSSSGSRSNSRRHHQHHHRKDEKQWKEFDAIEEEGLLDEGHSRKGIPRRCYFPAFVVGFFLLFGFFSLILWGASRNQKPVVTMKSISFDEFVVQAGMD
HSGVATEMVSMNSTVKLVFRNKGTFFGMHVTSTPLDLSFSELTVATGTINKFYQSRKSQRTLTVTLRGKGIPLYGGGADLTSKEGKPTAPVPLTLGFT
VRARAYVLGRLVKPKFYREVHCSVIMDPKKMNKALQFKNNCTYT
>IbLEA22
MASQQERQELDDRARQGETVVPGGTGGKSLEAQEHLAEGRSRGGQTRKEQLGTQGYQEMGSKGGQTRKDQLGKEGYQE
MGRKGGLSTMDKSGGQRAAEEGIHIDESKFKTHRA
>IbLEA23
MGSKQEAEEAMNTEAGSAAPFRRKPADARKRRTVCLVIGALILLLVIIIIILAFTVFKAKKPVTTVDSVSLADLDLTF
DILRLAVRLNLTLDADVSVRNPNHVGFKYENSSVLLKYRGEDVGDAPIPAGKIGAGQTVPMNISLTIMADRLLTNNQLFTDVRAGTIPLSTFTRISGT
VRILFNIHVKSETSCDLLINVASRSVANQTCHYKTKL
>IbLEA24
MTTPPPSPGSAMAAKEQVRPLANHRYLHVDVENDGFSAEVKKTRHRVYHGKCVKCCGCCTAVLLVVAVAIIVLASTVF
HVKDPTIKMNAIRIEGLSFLSTGNLNPGVNLTLVSDLWVKNPNAASFKFNDAAETSLLYDGKVVGEAKIPAGNARARRTLQLNVTVDVMVEKLLEVPR
LKSDLVTGELPVAIYTTIHGKVKLLRIVKKSATLKMNCSMSFNILRQDIENLDCLNSL
>IbLEA25
MAEECHRDQEEQVVVKAEDRGLLDFLGKKEEEKKPHCAEEEAISGEFGEKVHVSEPPHGVEYKEEKKTLHRSSSSSSSSSEEEYEEDGVIKKKKKVKKGLKEKIKEKLSGESKEEEKVEVDTSVPVEKCDEEEPAEEKKGFLDKIKEKLPGGGQKKAEGGVAPPPPPAPAAEHHEGEPKKGFLDKIKEKLPGYHPKTEEERERERWGMPL
>IbLEA26
MEAMKETAANVGASAISGKEKTKAVVQEKMERMTAHDPMEKEMATKKKEERINQAELNKQEAKEQNAAARQGASTTGT
DKPHSYSTTGRTGNPTGAHQMSALPGHGTGAPTGQVTEGVVESHPIGTATGTKRTTVAHNTHAEREVNKGYGTGVQTSNWAFDFRIKAHTFKSPSPVA
RDTEGQNSEFIIAGNFPPVLTHNCGTFKASQRPPSPNFFSFVFIETLYTHISPHLYNTKERERERDLSFHAHFGLVDPQIPLYSGEFKLLIMAATATP
SLQIAAAKPCVSASRKIFKSSTASFGVENRSRSASELKSLSVISATKLSSQGFNCIPLKSRRMVTKAMSGASDNAPLPGLPIDLRGKRAFIAGVADDN
GYGWAIAKSLAAAGAEILVGTWVPALNIFESSLRRGKFDESRVLPDGSLMEIKKVYPLDAVYDSPEDVPEDVKANKRYAGSSNWTVKEVVETVRQDFG
TIDILVHSLANGPEVTKPLLETSRYGYLAALSASSYSYISLLKHFLPIMNPGGASLSLTYIASERIIPGYGGGMSSAKSALESDTRVLAFEAGRKHKV
RVNTISAGPLRSRAAKAIGFIDMMIDYSIENAPLQKELSAEEVGNAAAFLASPLASAITGAVVYVDNGLNAMGVGVDSPVFKDLDIPKDKSHETVKQA
VSV
>IbLEA27
MSTKECTHHKQKRKKLIRQCCAGLLIFLFVVLLTILITWAILQPKKPRFYLRDATIFNFNVSAPNIFSTTIQITVESR
NPNDNIGIYYDRLAVFAVYRDQQITFATAIPPVYQGHKDDNLWSPFVYGNNVPIAPFFGPMLSAAQDAGGVEIMFRLDGRVRWKVGTLITSRYHIHVR
CPAYIPFGNVPGPGGILVGNAVKYQFVQRCEPFTRRRQPIRLLLRLSLQLHLQLPLPDPLHLLVLAGVVALILWLIFRPNAVKFYVDDAALSQFDFSA
ANNTLLYNLALNMSIRNPNKRIGIYYDVIEARALYGGQRFAAVNLDPFFQPTKNTSDLRAVIKGQNLVPLGDGEKSDYSAQKNNGAYRIDLKLFLKIR
LKFWFIKSKKIKPTIDCALDNVPLRSNSGNFERTKCHLDW
>IbLEA28
MMNPKYESDIGSTATTPKSLSYYVQSPSRDSNDYADKSSSAQNTPTFDSPLESPSYSPSYGRNYGDSASSRVSGNLRW
ARGNRRRSEKGWRECKVIDEELDPDNPYGNREGYSIIEKLLIGIAGFSLIFAVLCFIIWGASRPYKTLVSLKALNVDSFYYGQGSDHTGVPTRLLTVN
CSLSMATHNPATFFGIHVSSTAVKLFYSQLTVATGEVDEYYQPSKSYKELTVRLHGHKVPLYGTGTSLVDLDNKDGVPLKLDFEMRSHGCLVGKLVKT
KHTRHVSCSLIIKSGMTKQVVLHKKSCTWN
>IbLEA29
MSQITDINKSPKHCGKRDLSIIQKLRIKNKIFYTIFTLLLSILSLIFLVWLTLHPTKPQFSLTQADIYQLNLSAPRLL
LNSSIQLTLLSKNPNTKVGIYYDEIQVYASYKGQQITLYTSLPPFYQGHGEANLLSAYLQAGNGLPVAPSFQLSSPARPERWTASFDA
>IbLEA30
MEKKAEEKGKLEGLPVESSPYTQYKDLEDYKKQGYGTEGHQQPVIGRGAASSTDAPTNTPAVSIAGPTQPQQPSPADA
SRHGVP
>IbLEA31
MEKKAEEEKGKLEGLPVESSPYTQYKDLEDYKKQGYGTEGHQQPVIGRGAASSTDAPTNTPRRGYCSRTYSASTFPRR
CKPTRRPMILRWMYMSDDNNVIGIFILLISVLDTMLSLV
>IbLEA32
MAQYGDQHHYGSGGGRRTDEYGNPVRQTDEWGNPVGDKDVWGNPVHRQTDDYGNPIHHGTGGTMGQYENTTAATGPTG
GTYGGTTGTAAYGTTGIGGAVGEHYRPHETAGREHHGTVGGILRRSGSSSSSSSEDDGHGGRRKKGMKEKIKEKLPGGGHKDQDYYQSQSTTTTTGGY
GGTGYGGEEHHEKKGIMEKIKEKLPGHH
>IbLEA33
MADQQRIHPVPDADPERSPRPTAPLVPRGSFRSSDKGDPEQPPQFPAPLRRTIPYSPSKPPKRRSCCGRCVCCTCCFL
FFLIVAIAASAGIFLSATFNVNITARNPNKKIGIYYEGGSNLSVFYAGTKLCEGSLPKFYQGHRNTTVLSVNLSGQTDNASGLLQSLQAQQQTGTIPL
NLRVKVPVKLKVGKLKLMKWKFLVKCRVNVDSLNQDSVIRVRDSSCKFRFRL
>IbLEA34
MPSGLMERDQIWPLASGSDRPSSDDEESHSNTKEIHRKRLVRKCCGCAAAVLLVAAALILILAFTVFKVKNPVITLNG
VNIEKLEFVNGTSMPKPGSNMTLRADISVKNLNYASMEYGNTSSSLLYHGTVVGEARGPPGTTRARRTVRMNITVDIMTDRIVSQPSLSGDMSKGMLT
INSYTRVEGKVKFLKVIEKHLVVKMNCSVSLNVSSRQIQHQECQRRVQL
>IbLEA35
MADKSDKINPTAKLPSAAAAANGGAKSQPYNAPRPMYRPKPPSRRRGSRSCVCCCCLWITFLVITLVLLVAVAGAVFW
LIYRPQRPDFVVDSLQLSQLALASSALTSKFTVSLSARNPNNKVEFIYDPISVSVFSGDAAIGSGTISGFEHGAKNTTALKTTVAAAGETLDADQASA
MKSAIKNKSRFPVKITLDTKVKVKAGGLKTKRVGIRVTCDDIRVAAPAKKSPSKATIPNDKCNVDVRFKIWKWNF
>IbLEA36
MTSSKKSDGQSPSSPTQFVHYQSLPSEPQQPQYIIVLPPYPRPRPIFDRSCRNFLLCVSVIVLLAVAVFFLWPSGPDV
SVARLKLQGFKIHLIPLSIDITLDLSVKVRNPNFYSIDYTSLVVWIGYRGKQLGNVTSDKGHLQARASSYINATLELEGVEIFSDVLSIIEDVSKGSI
TFDTVTLINGQLDLYFFHLPLEHDKGEDCGNGKVIHRKFPSPVVCLSLAQCISLKK
>IbLEA37
MDYTTHLPIYREDADADETDRHLKHRRSARHYARRVKDSLTTRVSKLICAVILGLLAIIGLVTFILWLSLRPHRPRIR
VEDFSLPALGQGSGIENAQVNFNVTVRNSNQAIGIYYDDAMQITLWYDDQSVGAVSLLNPFFQPPKNTTVVAGSLAGAALNVTNQHWEQFVNDVSRGL
VLFRLELKTTIRFKVSSWNTKRHKMHSNCPVGIGQDGTIAANYRDKICSVYFS
>IbLEA38
MATTTPQSPGQEQVQPLAPAVSGHSHRADDVENGGARAPPDSKAGKKRKCIKCCACCSVVTLIIILVILILAFTVFRV
KDPTVRMDSIQIEGLSSLTTRNLNPNVNLTLFAGVSVKKPERRVVQVPPGNARARRTLKINATVIVMVQNLMGVPRLGSDLIAGKLPVGITTRIHGRA
KVLGIIKKSATVRLNCTMSFDLSSQGIENLDCDRKVSL
>IbLEA39
MVNSAECKQAKHEPGNSGVVRSTMYKRTAAKGKEEEDMARRGSGVVHEERNAMSGAFFMATLLMWALSVLYEIVFIQR
TELLPILAGFCFYQSANWVIRSCLNRDPLFVNTSVSLLHSSITSVSVLLVIVNQWMRNSLSTMFAHSELVEHSWPWAYPALCISCGYFAYDQWDMLLH
HLYKGWIPSILVHHLVLLVCFTLALYRNVTINYLILTLVCELHSIFLHTRKVRRMAGVRDASSRIVKAEWCANWTVFVLARFTSHILITVKLLKDSSK
FNKGVELPLALFRHGXMSQEQPMRSQAEQETIKSGDVQGEQVVGQSSAAALAQNETTDVDTDISGKQMITDSIGGEALVRDNQSTFVSPKNISKKVTI
TIGEALEATALTAGDKPVDYGDAAAIQAAEVRATGRTNIVPGGVAAAAQSAASRNARATRDEEKTKLSEILSEASSKLPSDKPVTRKDAEGVIGAELR
NDPNLCTRPGGVAASVAAAARLNSQKSGLK
>IbLEA40
MSQEQPMRSQAEQETIKSGDVQGEQVVGQSSAAALAQNETTDVDTDISGKQMITDSIGGEALVRDNQSTFVSPKNISK
KVTITIGEALEATALTAGDKPVDYGDAAAIQAAEVRATGRTNIVPGGVAAAAQSAASPTLVLPATKKTKLSEILSEASSKLPSDKPVTRKDAEGVIGA
ELRNDPNLCTRPGGVAASISPSRAAGRLILTRPAPAAVPSALGPHGLRRAAPSALGPPGADSSPPLTSPPRVVPPALAQRPAFSTAGGTPAPSRYGGH
HLPGACRLDRDCSGILDLKVQKKLAKEVLGLVIGCPRRLWRNNIGAAGKVSLHPLPLLPILIGSFLSVMVDNGKSDRITVMDDDKAQSAQFAMASIGS
LNFDKG
>IbLEA41
MALSFSTAKLVADRISVAVRSGYAAAAASQGGVSGGGVMKKAGEASRKETSWVPDPVTGYYRPENIAKEMDAAEMRAA
LIKNKIRRN
>IbLEA42
MALSFSTAKLVADRVSVAVRRGYAAAAASKGGVSGGGVMKKAGEASRKDTSWVPDPVTGYYRPENMAKEMDAAEMRAA
LLNNKIRRN
>IbLEA43
MAKPPHHPHHHKPPSGRTNLASCIVATIFLIFLLIVVFIVYFTVFKPKDPTITVNAIQLPTFSTANSTVNFTFSQYVS
VQNPNRAVFTHYDSSLQLLYSGAQVGFMFIPAGKIRAGKTQYMAATFSVQSFPLSAAGQPLTVGPTVTDGLSGFRVGPELEIESRLEMAGRVRVLHFF
THHVEAKADCRVSVSVSDGTVMGFHC
>IbLEA44
MSGKECSIHKDRRQKSVRQFCGCVLILLFLILLTILIVWAVLQPKKPRFILQDATIYNFNVSAPNIFSTTIQVTVSSH
NPNRRVGVYYDKLDTFATYHDQQITYYTVIPPVYQGHKDTNLWSPFIYGNNVPIAPFNGPDLRQDQDAGAVWITVKLNGRVKWRVGSFTSGRYHLHVT
CPAYIPFGNAPKNGGIVVGNAVKYQLSRSCDVSV
>IbLEA45
MSGKECSIHKDRRQKAVRQFCGCVLILLFLILLTILIVWAVLQPKKPRFILQDATIYNFNVSAPNIFSTTIQVTVSSH
NPNRRVGVYYDKLDAFATYHDQQITYYTVIPPVYQGHKDTNLWSPFIYGNNVPIAPFNGPDLRQDQDAGAVWITVKLNGRVKWRVGSFTSGRYHLHVT
CPAYIPFGNAPKNGGIVVGNAVKYQLSRSCDVSV
>IbLEA46
MASSDNPEIVERGTKDKEDKEEEQGGFLDKVKDFIHDVGEKIEETIGFGKPTADVSEIHIPHINLEKAEIVVDVLVKN
PNPVPIPLIDINYLIESDGRKLISGLIPDAGTIHAHGSETVKIPVNLIYDDIKSTYKDIEPGSIIPYRIKVDLIVDVPVFGRLTLPLEKTGEIPIPYK
PDIDLEKIHFERFSFEETVAILHLKLENMNDFDLGLNSLDYELWLSDVSIGSAELEKAAKIEKKGTSYIDLPVTFRPKDFGSALWDMIRGKGTGYTMK
GHINVDTPFGAMKLPISKEGGTTRLKKNKEDGGDDDEEVH
>IbLEA47
MQSAKETASNAAATARSGMEKTKASVQEKAEKMTSRDPVQKEMATAKKDERKREAELNKQATKEQNAASKQAAAAGGT
PAYTTGAEGGVYDPNVAAGRHGSDTTGLL
>IbLEA48
MHNDGSRGLAAYCGSGRCYTKTKHFEWSNVVEVEERAKNRGCWIPDPRTGIYFPEGHERVLDDIPNAAATSTQTYWLR
NVDDDHGVDTSSPSPHPYPHHPNQQQPYD
>IbLEA49
MEWNGMEWNGTMENGMEWNGMEWNGMEWNGMEWNGMEWNGMEWNGMEWNGMEWNGMEWNGMEWNGMEWNGMEWNGMEW
NGMEQWNGMEWNGMEWNGMEWKNGMEWNGMEWNGMEWNGMEWNGMEWNGMEWNGMEQQQWNNGMEWNGMEWNGMEWNGRMEWNGMEWNGMEWNGMEWN
EEWNGMEWNGMEQWNGMKNGMEWNGMEWNGRMEWNGMEWNGMEWNEEWNGMEWNGMEWNNGMEWNGMEWNGMEWNGMEWNGMEWNGMEWNGMEWNGME
WNGTTMEWNGTTMEWNGMEQQQQQWNGMEWNGMEWNGMEQQWNNNGMEWNGMEQWNGMEWNGNINNNNNNNNATTTTATTTTTNQQQQQQQQQQQQQQ
HAYSRAGILEKVDSILRQVENSDVVLDTTFFNCAIHAYGQAGDIERMVKLFLEMKDRQCRPDNITYATMIKAYSAQGMIEAAEDLQSRMISGNDFPAL
LVRVTRSYTATATQGFVFCEVGRSNTMLKKGGDESGKSTTTSWISDPVTGIYDMIVPDFQSLTHASPPHALRPPPSATLRSSQCYSVLTSRIHFSILD
SWALGFCFSVLRRPRSSPALPISFTLSGRRPQLVTPQSESQANTLTAAS
>IbLEA50
MAPKSRRLCCFTTALLLIVIVLAAVCAALFLTILKPRPPVVIPHPTRLRNVTVALFPEPSLSASLNMTITIKNPNYGD
CSYRNATAEVYYRGTPVTALPLSDGAVPAKGQIDVVAHADLVGGKVVSSPSFLADIGAGSLNFTSVAKMPVKVTVLKKLRFHVRVIISCNMSVRVSDQ
SYDVLSTCASKLKI
>IbLEA51
MAPPTTPNPRRPFSPLRCIGIILLTTIIIVGLVILILWLAVRPHRPIYFVENGAVHNFNLTADNRLTADFNFTLKAYN
PNKRISISYAHVEAQLYFGNEQIAFATWPAAFNQAVRNVTYLPLFLPAKNVTLYGDTTRDFKNERSAGKVDLVIKINARVRFKMGSWRSKYRTLRVIC
TPTDYYYSSKGFKETKCDTDL
>IbLEA52
MKGVYYNDMDGLKTAVIWLQEGYAAEGAVSSGRAKSNGNATPKSGNEAVEKAAASWYPDPVTGYYRPEGEDDKVIDAA
DLRLMFLKNTAPLQRSRVADTTIAKQSPPSSPVLPPPSAQPSTTAVGPAFTHRRQPSLRPTVSHSGEVAIDEDDRHLTCETPLRYFSGDVR
>IbLEA53
MASEIRREEIAERQKVQQGGANEVSISIMPMESSPYLKYCYLEDYNINYGRAYVTAAHRQPQPPPSTTHPPTNASRLA
SSNSAAARHLPPAPDFSIVGYSPDDLTSIDNLINLFESWIEKHGKLYDSVEEKLHRFQIFKENLEHIHERNQEVTNYWLGLNEFADLSHEEFKHKYLG
LNALPQKRESEFTYRDFVDLPKSVDWRKKGAVTPVKNQGSCGSCWAFSTVAAVEGINQIVTGNLTSLSEQELIDCDTAYNNGCNGGLMDYAFQFIVSN
GGLHKEDDYPYLMEEGTCDEKRDESEVVTIDGYRDVPTKDEQSLLKALANQPLSVGIEASGRDFQFYSGGVFDGHCGSEIDHGVAAVGYGSAKGMDYI
IVKNSWGPKWGEKGYIRMKRNTGKAEGICAINTMASYPIKHK
>IbLEA54
MSDHQRIRIHPEVEAPPPPTRPLVPRGSFRSEKGDPSTQPWQPQKGRKRSCCCKCMCWTVSLIVILFIIIAACTGILY
LVFQPKIPKYSVDNLRISDLRVNPLDMSLYTKFNVRITAQNPNKKIGIYYERGSRLSVWYKTTNLCQGSLPKLYQGHQNTTVLGVALSGQSQYGNTLL
SALQEAQQTGRVPLDLKIDVPVRIKVGRLKLMKVRILGDCMLIVNSLSTNSLISIKASTCKFKLKP
>IbLEA55
MTSSENLSFFSPEYSSPSMLPVPPTPKKPRLPTNPSPKNQEKQRLPTNPSPENQESKLPTSTAPETKPEQYPVVLRPP
RRKTNPMVWCGAILCLIFSLLLIFFGVATLIIFLAVKPRTPAFDTPAASLNFVYLNSLQFLNGEFSFVANFSNPNRRLNVRFESLEVELFFSDSLIAT
QILQPFSQREGEVKLIPVHLISSLVYLPPNHALGLQRQVLSNRIVYNIRGTFKVRFDIIGLFHYSYWLHGACQVEMTGPPNGVLITHTCKTKR
>IbLEA56
MQKIRDDGTGGKASKRKSLKICCCSLLLIIVVLVIVFVSLFFTVFKPKDPILTPYPTKLQNVHFRFDPSPSITATLNL
IINVKNPNRGDFEYKDATASLDYRGISVAGIPVEHGTVPGRGEINVTTYANVTGDKIAGNPSFLEDMAAGSVMFTSSAALPGKVKVVRTLKIHATVLM
TCDVCVFTNQSYYVQSTCNARIKL
>IbLEA57
MMSNTLGLFKRTYTVVAEGVKGLAAPASSSVIRREAEKLTREDGAGGGEAVKMDVFWMRDPRTGNWIPETHFHEIDIA
ELRNKLLPCKPEF
>IbLEA58
MSSKVVTNLFRRGYAVAAERVTGQAVKRAAVESPAAGEKAAEKEAAVFWMRDPKSGNWLPETHFDDVDAADLRKQLLP
SNCKKAF
>IbLEA59
MADRVYPGPASKPATSAAAAGGGGGANPAFPATKAQLYNATRPVYRPQPSPRRHKRSFCCSCCLWTTFLVITLVILAA
IAGGIFYVLYRPERPTFAVNSLHLSQFNLSATTLTSKLNISVSARNPNKKITYFYDPITISTFSGDIPVGTGSFPAFEHGTKNTTNLKATISASKQTL
DAGDISKLKSKKTLPLTLKLETKVKVKVGGLKTKKVGIRVTCDGIRVTVPAGKSPSKATTSNVDCKVDLRIKIWKWTL
>IbLEA60
MLPGVAGPTSPPSSYLYSIISLCLCSIGPKTSAAKMTSSRHSEPPPPSCSTQERYFHPLPAEPQTPQYIIVLPNYYRS
HSYISRTCRRRLIYSAGLLLLAVTVFLLWPSDPGVSVSRLKLRGFRVHPFPPSLDISLDLIVKVQNRDFYSVDYNALIVSVAYRRKRLGYVTSEEGHL
KARASSYINATLQLKGVEIITDVLPLIEDVARGSVTFDTVTEISGQLGLFLLDLPLQGKVSCEIVVDTKNETISHQNCYPEITNQSSTVLVLYNLRVP
DQHLSFPCWTVIWVLAPRWSFVWKPTDAASHCISYALCCHSTDEAFGI
>IbLEA61
MAASLTPRFRATITTIRLPIPPLPPQKLPSKAVAAASSSSSLSWRCYKSASSTSASSPTAAAAAAASASVSLNIRMVF
AAANDNKVGIKYDESRFTVMYRGIPLGRGIVPAFYQPAHSIRRVETTIVVDRVSLLQTDADALVRDAMVNDRVELRVLGDVGAKVRILGFTSPGVEVS
VDCTIAISPRKQALTSKQCGFDGLSV
>IbLEA62
MEREQVRPLAPAWERPSSDDLETVSNTQNKEFRRKRCLRCGACLAALLLILATLILVLIFTVFRVKEPIIRLNGMAVD
KLELANGMPKPGSNLTLTADVSVKNPNFASFRYSNTSSSLSYRGTVVGEARAPPGKTKARRTSRMNITVDIVTDRILSQPSLIVDISSGLLTMDSYTR
VGGRMKFLKLISRYVVVKMNCTITVNITTRSIQTQKCKRKVKL
>IbLEA63
MASRQTAKTEKAEAEARSAADELSEFNKGRRECKTVLECEPPAAGYEYRRQVREEEERKPGVIGSFVKSVQGTLGHAK
DAVTGKTNEAAEATKETAGDVAQRAKETKDSAAGKAAEYRDYTAEKAKETKDGAMQKAGEYRDYAADKAKQAAEKAGEAKDTTVDKAREAKDKTMEKA
GEYKDYTAEKAKEGKDTTAGKLGELKDSAADAAKRAMGFIVGKRDNANQKAAETGEAVKQKAEETKQKAEETAQAAKQNAEATSQAAKEEEAARRRME
EMKQEEEAARRRIEEMKLKNEHLKDEGRHWDEGYEVRRGGSEESGNGGGIMGAIGGMKDKIKDTLAPKHTYEESNYESGEGRGLRRVVVDVKVSDQTS
GQSFDETPAGKTAATLKVSDQTSGQSFDETPAGKTAATLKGSDQMSGQTFNDVGPLNEEGIRIAKRSS
>IbLEA64
MSVKECTHHKERKKKLVQRFCGCLLILLFIILLTILIIWAVLQPKKPRFTLQDATIFNFNVSAPNIFSTTLQISISSR
NPNSRIGIYYDNLDVFATYRDQQITYYTVIPAVYQGHKDVNLWSPFLYGNNVPIAPFNGPQLKEDQAAGAVWLTVKVSGRVRWKVGTVITGRYHLHVT
CPAYIPFGNTPRYGGIVVGNAVKYQLSQRCEVTAS
>IbLEA65
MEEEATRQTPVMNTRKQPSTESKRWWRGRNICLIITAVVILLAVIAVVVGVTLFKAKHAVTTFDSVTLRDFDLSIDAP
RLAVHVNLTVDARVSVTNPNRLGFKYDSTSVLLRYRGLNIGDAPIFAGEIGARETTSMNVSVTIFGDRLLTSSQFFSDVISGVVPLSTYTRLTGKVHI
LFKIRVKSVTTCDLEAWILESGKRRRGGFVGDENRLLYADISMTGGDFGVAIVNPELLRIRRVSRLLQYRTLLRKQNEPYKRRRDYPSRCRTFTAGNG
SLGQPPLHFNQTRLPQLSLLEDSDHAIPSQPKSRRLRRWFTALPVVGRSSVTLRDASPVAVPNPAYLPWVRKIEPSSPIVSSLTMEVMYLAVGKDTQP
REYLGRQVLVEALSLAGRPLSPDEQILYVLKGLRPEYRAMASSLTAPGTPVSIAQLADHLRSQEFIHSDDFRRIPLHRRTITRRSLPQSRQWAESGRR
PNGGGGNSGGGRMAFQCTWYPDTGASTHATPDAAMMDHNDNYTGNDVLKVGGGKRFGYFLSGSTVAGLYQLLLPHSHKAFQSARASCDVWHRRLGHPH
HQNTENLYLPPMRFFAYFSLCHLRLYFALGHLELCGLQPFSFKLPRRSLKSSQQLRGHPRIHPLFRFPPRPVDAHVSASTNTTRLRDGGHARWHGKQR
AQRRLYGALHTTVIQACYSQAIGHPHWRDAMDQEFNALLHNNTWKLIPPTPTMNIIGCKWVYRTKYKADGSVDRYKARLVAKGFNQVAGEDYFDTFSP
VVKPTTVRLLLSLAVSHSCLNNRMSQRFLNGHLHGVYMKQPPGYEDTLHRGYVCHLQRSLYGLKQAPVPGLSDCMIFWSTLVSPASGTSPLFHYTTGA
SRMATTFKIRDLGKPNFFLGIEVLYDAAGFLLSQKRYMLDILARAGMTDCKALATPSAVTTAVTPTVGLFENPTQYRRIVGALQYLTITHRPFYSIGC
ISSSAPRWHHRVLRLIGWMSLMKSTSGYAVFVGSNLVSWVSAATPLLSGRSTKASDLREVTWLVSLLKELRLHSGQPATLWCDNLGATYLAANQVFHA
KTKHVEIDYHFVRDKVASENWLSTSSLLKIS
>IbLEA66
MAVGKKYREKSEIYWWYFQVATVLTLVSLVIWRTLIPSSPTFTIAGFHVLPSDTKNSTTTDHHNSTSIRLGIEILNPN
KGMSIYYSEIYFTMNYNNGIVVAKNSTPGFYQPCKNDTMRAVEMKADLQFLQQIITGGNVSFKIGLETTVQYMYRIFKWKTKHHKMDYEAYLYNVTVS
LNGTDLGQNGTVLKKKL
>IbLEA67
MCLIYTYIPSSSSSPHNPSKNIVTFFLYFSFYIQPSHSADITSHLRHLKFPLQIQTPAYSLLSRNLPLHSTTHKNELS
QRRPLAAPQPPRPLLRRRPSKTPPQRPLLRAPREREPNHKNLQTNLFHLLGLLAFLGIIAFILWLSLRPHRPRIYLEDFSIPGLEKPNGFENAEIIFN
VTARNSNQGIGFNFDAMQVTVFYEDQSIGGASLLIPFYQSPKNTTVLAGVLSGATLTVTNQRWQQFQADRSRGLVLFRLQLTSTMRFKVSSWHSKHHR
LHANCPVGVVKDGTITADYKGKRCPVYFS
>IbLEA68
MNSRTSESTNGRIPHPPLQGHHHYYPPPHSSSSSSSKASFKGCCCCLFLLFTFMALLVIAVILVIVLALKPKKPQFDL
QQVGVQYVGIIPNSAAAAAAASASVSLNIRMVFAAANDNKVGIKYDESRFTVMYRGIPLGRGIVPAFYQPAHSIRRVETTIVVDRVSLLQTDADALVR
DAMVNDRVELRVLGDVGAKVRILGFTSPGVEVSVDCTIAISPRKQALTSKQCGFDGLSV
>IbLEA69
MSAHVRDEHGNPIQLTDQHGNPVYLTDERGRPMHLTGVATAVGSSDVVVTHEYDTAVIKQRPEEPYQQHQLNRSGSSS
SSSSEDDGQGGRRKKKGLTEKIKEKLPGKNKEHQHKEEHAHAATATDTVTHGGATFTTTGGHHPEKKSVVEKIKEKLPGYHH
>IbLEA70
MGVPAMHAKSDSEVTSLDASSPPRSPRRALYYVQSPSHHDLEKMSYGSSPCGSPRNYQYQYHCSPIHHSRESSTSRFS
ASLKITRNPAPWKRLPAASNHLQPQEDDDQDEQLHHPYYTFKFYVLCFLFSFVLLFSIFSLILWAASTPYKPRVFVKSMKFEHFNVQAGIDGTGVQTD
MLTLNSTVKIFYRNPATFFGVHVTATPIELYYYKLKIASGHMKKFYQPRKSKRVLVAVVEGNQIPVYGAVPILNDAKDHSDGVSVPLNLTFVIRSRAY
ILGRLVKSKFYNNILCQVTLRGNHVGKPMNMTIPGSCIYH
>IbLEA71
MSGKECSIHKDRRQKSVRQFCGCVLILLFLILLTILIVWAVLQPKKPRFILQDATIYNFNVSAPNIFSTTIQVTVSSH
NPNRRVGVYYDKLDAFATYHDQQITYYTVIPPVYQGHKDTNLWSPFIYGNNVPIAPFNGPDLRQDQDAGAVWITVKLNGRVKWRVGSFTSGRYHLHVT
CPAYIPFGNAPKNGGIVVGNAVKYQLSRSCDVSV
>IbLEA72
MKKPTLGPRRRTNPLVWCLAIICAVLTIVVILTGIVVFIGYMVARPKVPQMSVANAHIDTLYYDMVSLLTVKISIVIK
AENDNAKARAYFYKTSYALSFHGVKVAYLNADPFEVPRNSSTELYYQVESSPIPLTPEEGERVEAGLKNSNVTFELKGNTRTRWRVWVIGSVRFWLHL
DCRLKLPVDGTTIYPKCNTKSR
>IbLEA73
MQSNMAEKVYPSKPAFNGATTAPAANSGTNPPKKAQLYHATRPVYRPSSRRNRSCLCTCCLWTTFLVIILVFLAAVAG
VIFWAVYRPHRPSFTVNSLSFSHFNISSSKLTSNFTSTISARNPNKKLTFLYDRITVSLFSGDIAVGTGSLPGFRHGTENTTALKAMVTTSGKTLDGG
EISSLKSTLKSKNTLPVKIRLETKVKVKVGSLKTKKVGIRVTCDGIKVTVPAGKSSPAKTTTSNVKCKVDTRIKIWKWTF
>ItfLEA21
MAPPSSAATVRRPRRFKLLTCIAIFLLGVIVVVGLTILIAWLVIRPRRLVYAVENATIQN
YTLTSNNRLTATFNFTLEAFNPNTHAAVYYDAIEAQLFYDDQLIADHGAEPFFQPRQNVT
HLDLSLPAKEVAVSANVARDFKVERTNGNVELELRVYSKVRLKVGVWKSGHRKLKVICSL
VVFFSSKGFDNSYCDVYM*
>ItfLEA48
MADKSDKINPTAKLPSAAAAANGGAKSQPYNAPRPMYRPKPPSRRRGSRSCVCCCCLWIT
FLVITLVLLVAVAGAVFWLIYRPQRPDFVVDSLQLSQLALASSALTSKFTVSLSARNPNN
KVEFIYDPISVSVFSGDAAIGSGTISGFEHGAKNTTALKTTVAAAGETLDADQASAMKSA
IKNKSRFPVKITLDTKVKVKAGGLKTKRVGIRVTCNDIRVAAPAKKSPSKATIPNDKCNV
DVRFKIWKWNF*
>ItfLEA62
MSTKECTHHKQKRKKLIRQCCAGLLIFLFVVLLTILITWAILQPKKPRFYLRDATIFNFN
VTPPNIFSTTIQITVESRNPNDNIGIYYDRLAVFAVYRDQQITFATAIPPVYQGHKDDNL
WSPFVYGNNVPIAPFFVPTLTAAEAAGGVGIIFRLDGRVRWKVGTLITSRYHIHVRCPAF
IPFGNVPGPGGILVGNAVKYQFVERCEVSL*
>ItfLEA46
MDYSTHLPIYREDADAAETDRHLKHHRSARHYARRVKDSLTTRVSKLICAVILGLLAIIG
LVTFILWLSLRPHRPRIRVEDFSLPALGQGSGIENAQVNFNVTVRNSNQAIGIYYDDAMQ
ITLWYDDQSVGTVSLLNPFFQPPKNTTVVAGSLAGAALNVTNQHWEQFVNDVSRGLVLFR
LELKTTIRFKVSSWNTKRHRMHSNCPVGIGQDGTIAANYRDKICSVYFS*
>ItfLEA20
MSQQQPRRPESGDQEPIKYGDVFDVSGQLAAKPITQQDAAAMQSAENTAFGQTIKGGPAA
VMQSAAARNVRNARVDPDVVGEQGVSVQEDDIAGHTFVTEAVGGDVVGKYIRPPAEEKTL
SPPPPTPVFVSDGITIGEALEATAISAGDKPVDQSDAAAIQAAEVRATGVGQILPGGVGA
DAQRAADINARTTRDEFKTKIADVLTDASWKMGDDKPVTVEDAAGVVNAEARNKEDHATH
PGGVAASMAAAAGINQETAFNITV*
>ItfLEA25
MASQQQNKAELDRRAREGETVVPGGTGGKSLEAQQHLAEGRQKGGQTRKEQLGTEGYQQM
GRKGGLSTGDESGGERAEREGIDIDESKFRNT*
>ItfLEA50
MGDGEEQKKHKYGGAGRALCAFLLIFLILGAITLLILWLIYRPTKPKFTLVSLAIYQLNL
TPPPFLSATIQFTLLTRNSHPRLSYHYDHLSAFVSYKNEAITPAVSLPPLSHGAKSTVAI
SPVLDRGPVPVSVSVLNGLVMDEAYGMVALRLVFKGKLRYKGGAIKSRRYSVYVECDVLV
GFNTEFGAAQLSLLPSSSPQCNTHM*
>ItfLEA2
MQSAKETASNAAATAKSGMEKTKASVQEKAEKMTTRDPVQKEMSRAKKDERKREAELEKQ
ATKEQNAASKQAAAAGGTPAYTTGAEGGVYDPNVAGGRHGSGPTGLL*
>ItfLEA61
MAKHSRSRGGGNPFGCCCGCLFNCICSCLFQILCTLLVLAGVVALILWLIFRPNAVKFYV
DDAALSQFDFSAANNTLLYNLALNMSIRNPNKRIGIYYDVIEARALYGGQRFAAVNLDPF
FQPTKNTSDLRAVIKGQNLVPLGDGEKSDYSAQKNNGAYRIDLKLFLQIRLKFWLIKSKK
IKPTIDCALDNVPLRSNSGNFERTKCHLDW*
>ItfLEA30
MARNFSTPKQLSSFVLNRISVAAICRRGYAAADAAEGAVASGRAKSNSNATPKSESEAVD
KAAASWYPDPVTGYYRPEGEDDKVIDAADLRLMFLKNTARKQ*
>ItfLEA24
MSAQYPYERRKCYRRLCAILSWFIILILITIFLIWLILRPTKPHFILQDATVYTFNLTTA
TTSTLNLLTTTLQLSLAARNPNKRIGIYYDRLDVYATYRGQQITPPTSLPASYQGHKEVT
VWSPFVNGNAVPVAVYLGAEISEDQNAGRVLINVRVDGRVRWKVGTFISGRYRLNVNCPA
YLSFGGGEYSPNSVLVGSTAKYQLVQQCYVDV*
>ItfLEA34
MALSFSTAKLVADRVSIAVRRGYAAAAASKGGVSAGGVMKKAGEASRKETSWVPDPITGY
YRPENIAKEVDAAEMRAALLNNKIRRN*
>ItfLEA29
MAPKSRRLCCFTTALLLIVIVLAAVCAALFLTVLKPRPPVVIPHPTRLRNVTVALFPEPS
LSASLNMTITIKNPNYGDCSYRNATAEVYYRGTPVTALPLSDGAVPAKGQIDVVAHADLV
GGKVVSSPSFLADIGAGSLNFTSVAKMPVKVTVLKKLRFHVRVIISCNMSVRVSDQSYDV
LSTCASKLKI*
>ItfLEA5
MASSDNPEIVERGIKDKEDKEEEQGGFLDKVKDFIHDVGEKIEETIGFGKPTADVSEIHI
PHINLERAEIVVDVLVKNPNPVPIPLIDINYLIESDGRKLISGLIPDAGTIHAHGSETVK
IPVNLIYDDIKSTYKDIEPGSIIPYRIKVDLIVDVPVFGRLTLPLEKTGEIPIPYKPDID
LEKIHFERFSFEETVAILHLKLENMNDFDLGLNSLDYELWLSDVSIGSAELEKAAKIEKK
GTSYIDLPVTFRPKDFGSALWDMIRGKGTGYTMKGHINVDTPFGAMKLPISKEGGTTRLK
KNKEDGGDDDEED*
>ItfLEA47
MPSGLMERDQIWPLASGSDRPSSDDEESHSNTKEIHRKRLVRKCCGCAAAVLLVAAALIL
ILAFTVFKVKNPVITLNGVNIEKLEFVNGTSMPKPGSNMTLRADISVKNLNYASMEYGNT
SSSLLYHGTVVGEARGPPGTTRARRTVRMNITVDIMTDRIVSQPSLSGDMNKGMLTINSY
TRVEGKVKFLKVIEKHLVVKMNCSVSLNVSSRQIQHQECQRRVQL*
>ItfLEA3
MGPRNRQTWHLVVRRWHSGRLLDKFCCTIKTDRSPSPLHANKRKLRLQNAVKKEENVAYN
PSKDQSRKMQSAKETASNAAATARSGMEKTKASVQEKVYIYIYDMMALNGNTAERF*
>ItfLEA31
MAPPTTTPTPRRPFSPLRCIGIILLTTIIIVGLVILILWLAVRPHRPIYFVENGAVHNFN
LTADNRLTADFNFTLKAYNPNKRISISYARVEAQLYFGNEQIAFATWPAAFNQAVRNVTY
LPLFLPAKNVTLYGDTTRDFKNERSAGKVDLVIKINARVRFKMGSWRSKYRTLRVICTPT
DYYYSSKGFKETKCDTDL*
>ItfLEA45
MMATTTPQSPGQEQVQPLAPAVSGHSHRTDDVENGGARAPPDSKAGKKRKCIKCCACCSV
VTLIIILVILILAFTVFRVKDPTVRMDSIQIEGLSSLTTRNLNPNVNLTLFAGVSVKNPN
AASFRFDEATMSLLYDGRVVGEAQVPPGNARARRTLKINATVIVMVQNLMGVPRLGSDLI
AGKLPVGITTRIHGRAKVLGIIKKSATVRLNCTMSFDLSSQGIENLDCDRKVSL*
>ItfLEA63
MEAMKETAANVGASAISGKEKTKAVVQEKMERMTAHDPMEKEMATKKKEERINQAELNKQ
EAMEQNAAARQGASTTGTDKPHSYSTTGRTGNPTGAHQMSALPGHGTGAPTGQVTEGVVE
SHPIGTATGTKRTTVAHNTHAGREVNKGYGTGVQTSNWAFDFRIKAHTFKSPSPVARDKE
GQNSEFIIAGNFPPVLTHNCGTFKASQRPPSPNFFSFVFIETLYTHISPHLYNTKERERE
RDLSFHAHFGLVDPQCRFLFTLVNLSCL*
>ItfLEA41
MSVKECTHHKERKKKLVQRFCGCLLILLFIILLTILIIWAVLQPKKPRFTLQDATIFNFN
VSAPNIFSTTLQISISSRNPNSRIGIYYDNLDVFATYRDQQITYYTVIPAVYQGHKDVNL
WSPFLYGNNVPIAPFNGPQLKEDQAAGAVWLTVKVSGRVRWKVGTVITGRYHLHVTCPAY
IPFGNTPRYGGIVVGNAVKYQLSQRCEVTAS*
>ItfLEA15
MSQITDINKSPKHCGKRDLSIIQKLRIKNKIFYTIFTLLLSILSLIFLVWLTLHPTKPQF
SLTQADIYQLNLSAPRLLLNSSIQLTLLSKNPNTKVGIYYDEVQVYASYKGQQITLYTSL
PPFYQGHGEANLLSAYLQAGNGLPVAPSFSYQVQRDQSAGRLVLMLKVNGKLRWKVGTWV
SGKYRFNVNCVAILPFGGSMPSGPLISKQGTQCSTSI*
>ItfLEA16
MEKKAEEKGKLEGLPVENSPYTQYKDLEDYKKQGYGTEGHQQPVIGRGAASSTDAPTNTP
AVGIAGPTQPQQLSPADASRHGVP*
>ItfLEA13
MADQQRIHPVPEADPERSPRPTAPLVPRGSFRSSDKGDPEQQPPQFQPPLRRTIPYSPSK
PPKRRSCCGRCVCCTCCFLFLLIVAIAASAGILYLIFRPKIPKYSVDTLRITQLNLNNDN
SLSATFNVNITARNPNKKIGIYYEGGSNLSVFYAGTKLCEGSLPKFYQGHRNTTVLSVNL
SGQTDNASGLLQSLQAQQQTGTIPLNLRVKVPVKLKVGKLKLMKWKFLVKCRVNVDSLNQ
DSVIRVRDSSCKFRFRL*
>ItfLEA27
MQSNMAEKVYPSKPAFNGATTSPAAAAANSGTNPPKKAQLYHATRPVYRPSSRRNRSCLC
SCCLWTTFLVIILVFLAAVAGVIFWAVYRPHRPSFTVNSLTFSQFNISSSKLTSNFTSTI
SARNPNKKLTFLYDPITVSLFSGDIAVGTGSLPGFRHGTENTTALKATVMTSGKTLDGGE
ISSLKSTLKSKNTLPVKIRLETKVKVKVGSLKTKKVGIRVTCDGIKVTVPAGKSSPAKTT
TSNVKCKVDTRIKIWKWTF*
>ItfLEA49
MTSSKKSDGQSPSSPAQFVHYQSLPSEPQQPQYIIVLPPYPRPRPIFDRSCRNFLLCISF
IVLLGVAVFFLWPSGPDVSVARLKLQGFKIHLIPLSIDITLDLSVKVRNPNFYSIDYTSL
VVWIGYRGKQLGNVTSDKGHLQARASSYINATLELEGVEIFSDVLSIIEDVSKGSITFDT
VTLINGQLDLYFFHLPLEGKVSCEIVVDTNNQTISSQDCYPE*
>ItfLEA53
MESKQEAEEAMNTEAGSAAPFRRKPADARKRRTVCLVIGALILLLVIIIIILAFTVFKAK
KPVTTVDSVSLADLDLSFDILRLAVRLNLTLDADVSVRNPNHVGFKYENSSVLLKYRGED
VGDAPIPAGKIGAGQTVPMNISLTIMADRLLTNNQLFTDVRAGTIPLSTFTRISGTVRIL
FNIHVKSETSCDLLINVASRSVANQTCHYKTKL*
>ItfLEA26
MADGAAYAVHSFPPPSNAEKPDTESAALMPPQELRKKKRIKCVLFGAAFAVFQTAIILVF
VLLIMKYKAPKFRLRSATFDNFNVVAAPPSNASFDARFNAQLGVKNSNFGPFKYGESKVE
FFYGDLVVGEAVVPGSKAGIKSTKKVEVAVRVSSENVTDVKQLGSELSSGMLRLNVRSKL
EGKVTLIFVMKKKKTSELDCILTIHLDKKTFQDITCK*
>ItfLEA22
MSSSDNSVNKRGKGNGGWSWSSALVGAAAATATAALFSSKPRDPTFHLISIDLTSFNFNF
PVLDADVILTVHVTNPNIAAIQYSPTEMSIFYAGSFLGSARVEAGSQPPRSCQMIRLPAR
LSGLELAHHAKSFLADVARREMVLDAAVDIEGAAKLLWWDHRFKVHVDSHVTVDPIFLDV
IDQENQSHMELLLT*
>ItfLEA14
MAQYGDQHHYGSGGGRRTDEYGNPVRQTDEWGNPVGDKDVWGNPVRHQTDDYGNPVHHGT
AGTMGQYENTTAATGPTGGTYGGTTTGTPAYGGTTGTAAYGTTGIGGAVGEHYRPHETAG
REHHGTVGGMLRRSGSSSSSSSEDDGHGGRRKKGMKEKIKEKLPGGGHKDQDYYQSQSTT
TTTGYGGGYGGEEHHEKKGIMEKIKEKLPGHH*
>ItfLEA44
MSQEQPMRSQAEQETIKSGDVQGEQVVGQSSAAALAQNETTDVDTDISGKQMITDSIGGE
ALVRDNQSTFVSPKNISKKVTITIGEALEATALTAGDKPVDYGDAAAIQAAEVRATGRTN
IVPGGVAAAAQSAASRNARATRDEEKTKLSEILSEASSKLPSDKPVTRKDAEGVIGAELR
NDPNLCTRPGGVAASVAAAARLNSQKSGLK*
>ItfLEA55
MSQQEQPEPIKYGDILPVSGELASKPVAMKDADALQSAESRVVGETTQEVGAAAIIPLLH
SAAALNESRGAVQRDQMTDVVRDRGVEVREEVGAGGAAIVTEKVGGEVVVQYAHPWKGKS
NTAADLSSPR*
>ItfLEA38
MNSRTSESTNGRIPHPPLQGHHHYYPPPHSSSSSSKASFKGCCCCLFLLFTFMALLVIAV
ILVIVLALKPKKPQFDLQQVGVQYVGIIPNSAAAAAAASASVSLNIRMVFAAANDNKVGI
KYDESRFTVMYRGIPLGRGIVPAFYQPAHSIRRVETTIVVDRVSLLQTDADALVRDAMVN
DRVELRVLGDVGAKVRILGFTSPGVEVSVDCTIAISPRKQALTSKQCGFDGLSV*
>ItfLEA39
MNYSSGGRLPLHHHQDPYSGDGPLKRHHSAHYYAHRVKESLTTRISKLICSIFLGLLAFL
GIIAFILWLSLRPHRPRIYLEDFSIPGLEKPNGFENAEIIFNVTARNSNQGIGFNFDAMQ
VTVFYEDQSIGGASLLIPFYQSPKNTTVLAGVLSGATLTVTNQRWQQFQADRSRGLVLFR
LQLTSTMRFKVSTWHSKHHRLHANCPVGVGKDGTITADYKGKRCPVYFS*
>ItfLEA58
MAAHECPHHSHSRQKLLLAAVVGVAILILLVVVLTWAVLRPSKPHFVLQDATIYAFNLTA
AVPAAVLTTSIQLTVSSHNTNGRIGVYYDRLRIYAAYRGQQITLPTLLPPTYQAHKEVSV
WSPFVYGNSVPVAPYLAAALSLDRNVGTAMINIRVNGRIRWRVGSFVSSRYHLNVDCPAY
ISFGGYMPNTVVVGSTIKYRLILNCHVHV*
>ItfLEA54
MTTPPPSPGSAMAAKEQVRPLASHRYLHVDVENDGFSAEVKKTRHRHYHGKCIKCCGCCT
AVLLVVAVAIIVLASTVFHVKDPTIKMNTIRIEGLSFLSTGNLNPGVNLTLVSDLSVKNP
NAASFKFNDAAETSLLYDGKVVGEAKIPAGNARARRTLQLNVTVDVMVEKLLEVPRLKSD
LVTGELPVAIYTTIHGKVKLLRIVKKSATLKMNCTMSFNILRQDIENLDCLNSL*
>ItfLEA56
MGDRVHPRDSPPASLPVSSNNSGEAVGQPAKPQCPAPAKPVPPPGTYVVQVPKDQIYRYP
PPENARRFNALSKRKPRRSCCCRCLCYTLFLLVALIVALGVAAGVLYLVFRPESPKYTVS
SIAIKGLNLTSPSPISPEFDVTIRAENPNDKIGIYYRKGSSVTVFHSDVKLCEGALPTFY
QPSNNVTVFPTALKGSNVALGSAVKSVLANQQRQGGVPFRLNIKAPVKIKIGAVKTWKIT
VKVKCDVTVDALTEKSNVISKDCKYSARPW*
>ItfLEA36
MKMGVPAMHAKSDSEVTSLDASSPPRSPRRALYYVQSPSHHDLEKMSYGSSPCGSPRNYQ
YQYHCSPIHHSRESSTSRFSASLKITRNPAPWKRLPAASNHLQPQEDDDQDDQLHHPYYT
FKFYVLCFLFSFVLLFSIFSLILWAASTPYKPRVFVKSMKFEHFNVQAGIDGTGVQTDML
TLNSTVKIFYRNPATFFGVHVTATPIELYYYKLKIASGHMKKFYQPRKSKRVLVAVVEGN
QIPVYGAVPILNDAKDHSDGVSVPLNLTFVIRSRAYILGRLVKSKFYNNILCQVTLRGNH
VGKPMNMTIPGSCIYH*
>ItfLEA1
MSGKECSIHKDRRQKAVRQFCGCVLILLFLILLTILIVWAVLQPKKPRFILQDATIYNFN
VSAPNIFSTTIQVTVSSHNPNRRVGVYYDKLDAFATYHDQQITYYTVIPPVYQGHKDTNL
WSPFIYGNNVPIAPFNGPDLRQDQDAGAVWITVKLNGRVKWRVGSFTSGRYHLHVTCPAY
IPFGNAPKNGGIVVGNAVKYQLSRSCDVSV*
>ItfLEA12
MSSHHNKTDSEVTSSLAPSSPNRPVYYVQSPSRDSHDGEKTTNSFHSTPIISPAGSPGRH
SRGSSSTRFSGSLKPGSQKSSSRHQDRPRKSDRRWKEFDAIEEEGLLDDDCRHNGFPRRC
YFLAFLVGFFVLFGFFSLILWGASRNQKPHITLKSISFDQFGIHAGMDNSGVATEMVSMN
STVKLLFRNTGTFFGVHVTSTPFDLSFSEITVASGAIKKFYQSRRSQRTVTVTLRGSGIP
LYGGGASLSSDDGKPTAAVPLTLSFMVRARAYVLGRLVKPRFERRVQCWVVMEPKKMNVA
ISLRKSCNYS*
>ItfLEA35
MAKPPHHPHHHKPPSGRTNLASCIVATIFLIFLLIVVFIVYFTVFKPKDPTITVNAIQLP
TFSTANSTVNFTFSQYVSVQNPNRAVFTHYDSSLQLLYSGTQVGFMFIPAGKIRAGKTQY
MAATFSVQSFPLSAAGQPLTVGPSVTDGLSGFRVGPSLEIESRLEMAGRVRMLHFFTHHV
EAKADCRVSVSVSDGTVMGFHC*
>ItfLEA59
MGDQTRPQPVTGYPAGPANQNGYPPPSSGTAYPYAAPPPAAYNYNYYNNNNPYYQQPDAY
AVQRATFLRRVLAIFIACFVIAGAVIFIVWLILRPRLPEVRADSLSLSSFNLSDNFLSGN
WDFQFTARNPNKKMTIDYDDIQASIYYDSKQLAETSVAPFFQDKRSETASKATFAATRTF
VDDRVVEGIKKETPNIEFDVLMLARVKFKAGSWRARSRFLRVYCGELKVVLVQNKSSGNL
VGDPRQCVVRL*
>ItfLEA23
MSAKDCAHHHRERRKLYHRLLLILSSSIILILFLVFLIWLILRPTKPRFILQDATVYNFN
VTGAAADGGAGAGVATGLNLLTTNIQVTLASRNPNERIGIYYDRLDVYATYRGQQITLPT
LLPVSYQGHKDVTIWSPFLNGNAVPVAPYLGVEISQDQNAGRVLINIRVDGRIRWKVGTF
ISGRYRLDANCPAYLSFGGENYSPNSILVGSTAKYQLVQNCHVDV*
>ItfLEA9
MQKIRDDDGTGGKASKRKSLKICCCSLLLIIVVLVIVFVSLFFTVFKPRDPILTPYPTKL
QNVHFRFDPSPSITATLNLIINVKNPNRGDFEYKDATASLDYRGISVAGIPVQHGTVPGR
GEINVTTYANVTGDKIAGNPSFLEDMAAGSVMFTSSAALPGKVKVVRTLKIHATVLMTCD
VCVFTNQSYYVQSTCNARIKL*
>ItfLEA7
MADRVYPGPASKPATNGAAAAAGGGGGANPAFPATKAQLYNATRPVYRPQPSPRRHKRSF
CCSCCLWTTFLVITLVILAAIAGGIFYVLYRPERPTFAVNSLHLSQFNLSATTLTSKLNI
SVSARNPNKKITYFYDPITISTFSGDIPVGTGSFPAFEHGTKNTTNLKATISTSKQTLDA
GDISKLKSKKTLPLTLKLETKVKVKVGGLKTKKVGIRVTCDGIRVTVPAGKSPSKATTSN
VDCKVDLRIKIWKWTL*
>ItfLEA11
MGDHQRIRIHPEVEAPPPPTRPLVPRGSFRSEKGDPSTQPWQPQKGRKRSCCCKCMCWTV
SLIVILFIIIAACTGILYLVFQPKIPKYSVDNLRISDLRVNPLDMSLYAKFNVRITAQNP
NKKIGIYYERGSRLSVWYKTTKLCQGSLPKLYQGHQNTTVLGVALSGQSQYGNTLLSALQ
EAQQTGRVPLDLKIDVPVRIKVGRLKLMKVRILGDCMLIVNSLSTNSLISIKASTCKFKL
KP*
>ItfLEA10
MTSSENLSFFSPEYSSPSMLPIPPTPKKPRLPTNPSPKNQEKQRLPTNPSPENQEKQRLP
TNPSPENQEPKLPTSTASETKPEQYPVVLRPPRRKTNPMVWCGAILCLIFSLFLIFFGVA
TLIIFLAVKPRTPAFDTPAASLNFVYLNSLQFLNGEFSFVANFSNPNRRLNVRFESLEVE
LFFSDSLIATQILQPFSQREGEVKLIPVHLISSLVYLPPNHALGLQRQVLSNRIVYNIRG
TFKVRFDIIGLFHYSYWLHGICQVEMTGPPNGVLITHTCKTKR*
>ItfLEA51
MSSTHHTKTDSEVTSLAPSSPNRAVYYVQSPSRDSHDGEKTTNSFHSTPILSPMGSPGRA
SRDSSSTRFSGSLKPGSQKSSSGSRSNSRRHHHHHHRKDEKQWKEFDAIEEEGLLDEGHS
RKGIPRRCYFPAFVVGFFLLFGFFSLILWGASRNQKPVVTMKSISFDEFVVQAGMDHSGV
ATEMVSMNSTVKLVFRNKGTFFGMHVTSTPLDLSFSELTVATGTINKFYQSRKSQRTLTV
TLRGKGIPLYGGGADLTSKEGKPTAPVPLTLGFTVRARAYVLGRLVKPKFYREVHCSVIM
DPKKMNKALQFKNNCTYT*
>ItfLEA57
MGSEGSGGGGQSRRWSWSSALIGAAAATATAALFSSKPRDPTFHLVSIDLTSFKPNFPVM
DADVILTVHVSNPNVAPIQYSPTEMSIFYAGSLLGSAHVKAGSQPPRSCQLLRLPARLKG
NQLAKHSKKFVEDVGRREMVLDAAVDIEGAAKVLWRDQRFRVHVDSHVKVDPVFLDVVDQ
ENKSKLKICLF*
>ItfLEA33
MALSFSTAKLVADRISVAVRRGYAAAAASQGGVSGGGVMKKAGEASRKETSWVPDPVTGY
YRPENIAKEMDAAEMRAALIKNKIRRN*
>ItfLEA18
MDLVDKAKNFVGEKLAEMEKPEASIADVDIKGVGFDGFSFLAKVDVKNPYSVPIPICEIK
YELKSAGRVIASGTIPDPGSIKGKDTTALDVAVKVPHSVVVSLARDIGGDWDIDYHLDIG
LIIDLPVVGNFTIPLSQSGEIKLPTFSDFWKKPEAEAEAA*
>ItfLEA37
MSAHVRDEHGNPIQLTDQHGNPVYLTDERGRPMHLTGVATAVGSDNVVVTHEYDTAVIKQ
RPEEPYQQHQLNRSGSSSSSSSEDDGQGGRRKKKGLTEKIKEKLPGKNKEHQHKEEHAHA
AATDTVTHGGATFTTTGGHHPEKKSVVEKIKEKLPGYHH*
>ItfLEA8
MSSKVVAGLFRRGYTVAAERVKAQAVKRAAVESPAAGEKAAAEKEAAAFWMRDPKSGNWV
PESHFDDVDPADLRKQLLPSNCKKENLYGSGGEREGADDDVVIVGDGREAKEFAREGDAS
KEKAMERDVFWMRDPKTGNSIPEIYFHEIDIAEHRNKLLPCKPN*
>ItfLEA52
MASQQERQELDDRARQGETVVPGGTGGKSLEAQEHLAEGRSRGGQTRKEQLGTQGYQEMG
SKGGQTRKDQLGKEGYQEMGRKGGLSTMDKSGGQRAAEEGIHIDESKFKTHRA*
>ItfLEA32
MAPPTTPTPRRPFSPLRCIGIILLTTIIIVGLVILILWLAVRPHRPIYFVENGAVHNFNL
TADNRLTADFNFTLKAYNPNKRISISYAHVEAQLYFGNEQIAFATWPAAFNQAVRNVTYL
PLFLPAKNVTLYGDTTRDFKNERSAGKVDLVIKINARVRFKMGSWRSKYRTLRVICTPTD
YYYSSKGFKETKCDTDL*
>ItfLEA64
MAEECHRDQEEQVVVKAEDRGLLDFLGKKKEEEKKPHCAEEEAISGEFGEKVHVSEPPHG
VEYKEEKKTLHRSSSSSSSSSEEEYEEDGVIKKKKKEKKGLKEKIKEKLSGESKEEEKAE
VDTSVPVEKCDDEEPAEEKKGFLDKIKEKLPGGGQKKAEEEVAPPPPPAPAAEHHEGEPK
KGFLDKIKEKLPGYHPKTEEEKEKEKEKDGECH*
>ItfLEA43
MEREQVRPLAPAWERPSSDDLETVSNTQNKEFRRKRCLRCGACLAALLLILATLILVLIF
TVFRVKEPIIRLNGMAVDKLELANGMPKPGSNLTLTADVSVKNPNFASFRYSNTSSSLSY
RGTVVGEARAPPGKTKARRTSRMNITVDIVTDRILSQPSLIVDISSGLLTMDSYTRVGGR
MKFLKLISRYVVVKMNCTITVNITTRSIQTQKCKRKVKL*
>ItfLEA4
MTSRDPVQKEMATAKKDERKREAELNKQATKEQNAASKQAAAAGGTPAYTTGAEGGVYDP
NVAAGRHGSDTTGLLALRRTVWRLERKMSRYSCRDLNRRDFWGISILITLLEVLSEDK*
>ItfLEA19
MSQEQPRRPEQMEPVKYGDVFGVSGELADKPIAPQDAAMMQSAETAVLGQTQKGGPAAAM
QAAAKVNVRAGVVSPDDVSSPAGNQGVTVTETDVPGSRIITESVAGQVVGQYVEAMPLPN
EAGGGIIGAQAGITIGQALEASAHAVGSKAVDRSDAAAIQAAEVRATGTNVITPGGVAAT
AQSAAAYNEGLIRDQDKVKLGNVLADATQKLPADKIATREDAEGVASAQQRNNINMSSPP
GGVAASVAAAARLNERGL*
>ItfLEA28
MASEIRREEIAERQKLQQGGANEVSISVMPMESSPYLKYCYLEDYNINYGRAYVTAAHRQ
PQPPPSTTHPPTNASRLASSNSAAARHLRCP*
>ItfLEA60
MPAPSSGASRARRFSLVRCLTTCFSTVVIITGAIILIVWLAIRPNQIDYTVENASVANYN
FSAADNRLSGDFTFTIKAKNPNAKVSIYYDSINASLSYDLSPIGTASGTPFYQRKKSTKE
FELVFPTRRAVLPDVATRDLKNQSSTAGKVAVDLTIYAKIRFKVWFVKSGHFMKVVCSPV
NVPLSNKGFQPEFCQVYM*
>ItfLEA17
MFDPYRSKPSRRGRTNLASCVVATVFLLFVAAIIVTVYFFVFKPKSPRIAVDAVRFPTFS
ISNGTVNFTFLQYVTVTNPNRDQFTHYDSSLQLSYSGQPVGVVLIPAGKIDAGRTQHMSA
KFNVQSYPLPSALKAAGIVSSSQLAAAASGGGMGMGPTMVIETRMKLVGRVRVLKVLTHR
VVSKVRCGVVIQVSSGSVLGIHC*
>ItfLEA40
MEEEATRQTPEMNTRKQPSTEPKRWWRGRNICLIITVIVILLAVIAVVVGVTLFKAKHAV
TTFDSVTLRDFDLSIDAPRLAVHVNLTVDARVSVTNPNRLGFKYDSTSVLLRYRGLNIGD
APIFAGEIGARETTSMNVSVTIFGDRLLTSSQFFSDVISGVVPLSTYTRLTGKVHILFKI
RVKSVTTCDLVINIATTTLSKQSCDFHTNI*
>ItfLEA6
MTSSRHSEPPPPSCSTQERYFHPLPAEPQTPQYIIVLPNYYRSHSYISRTCRRRLIYSAG
LLLLAVTVFLLWPSDPGVSVSRLRLRGFRVHPFPPSLDISLDLIVKVQNRDFYSVDYNAL
VVSIAYRRKRLGYVTSEEGHLKARASSYINATLQLKGVEIITDVLPLIEDVARGSVTFDT
VTEISGQLGLFLLDLPLQGKVSCEIVVDTKNETISHQNCYPE*
>ItfLEA42
MASRQTAKTEKAEAEARSAADELSEFNKERRECKTVLECEPRAAGYEYRRQVREEEERKP
GVIGSFVKSVQGTLGHAKDAVTGKTNEAAEATKETAGDVARRAKETKDSAAGKAAEYRDY
TAEKAKETKDGAMQKAGEYRDYAADKAKQAAEKAGEAKDTTVDKAKEAKDKTMEKAGEYK
DYTAEKAKEGKDTTAGKLGELKDSAADAAKRAMGFFVGKRDNANQKAAETGEAVKQKAEE
TKQKAEETAQAAKQNAEATSQAAKEEAAARRRMEEMKQEEEAARRRIEEMKLKKEYLKDE
GRHWDEGYEVGRGGSEESGNGGGIMGAIGGMKDKIKDTLAPKHTYEESNYESGEGRGSRR
VVVDVKVSDQTSGQSFDETPAGKTAATLKGSDQMSGQTFNDVGPLNEEGIRIAKRSS*
>ItbLEA76
MEAMKETAANVGASAISGKEKTKAVVQEKMERMTAHDPMEKEMATKKKEERINQAELNKQ
EAKEQNAAARQGASTTGTDKPHSYSTTGRTGNPTGAHQMSALPGHGTGAPTGQVTEGVVE
SRPIGTATGTKRTTVAHNTHAEREVNKGYGTGGPYIQKPKPKTNPVARDTEGQNSEFIIA
GNFPPVLTHNCGTFKASQRPPSPNFFSFVFIETLYTHISPHLYNTKERERERDLSFHALF
GLVDPQISLYSSEFKLLIMAATATPSLQIAAAKPCVSASRKIFKSSTASFGLENRSRSAA
ELKSLSVISATKLSSQGFNCIPLKSRRIVTKAMSGASDNAPLPGLPIDLRGKRAFIAGVA
DDNGYGWAIAKSLAAAGAEILVGTWVPALNIFESSLRRGKFDESRVLPDGSLMEIKKVYP
LDAVYDSPEDVPEDVKANKRYAGSSNWTVKEVVETVRQDFGTIDILVHSLANGPEVTKPL
LETSRYGYLAALSASSYSYISLLKHFLPIMNPGGASLSLTYIASERIIPGYGGGMSSAKS
ALESDTRVLAFEAGRKHKVRVNTISAGPLRSRAAKAIGFIDMMIDYSIENAPLQKELSAE
EVGNAAAFLASPLASAITGAVVYVDNGLNAMGVGVDSPVFKDLDIPKDKSHETVKQAVSV
*
>ItbLEA3
MPEPHLNGAYYGPSVPPPAKSYHRPGGGSSCNPCGCLFSCLCNCLCQILCTLLVVLGVVA
LVLWLVLRPNKVKFYVDDAALTQFDLSTTNSSLYYNLALNFTVRNPNKRIGIYYDHFEAS
AFYKGQRFSTQNLETFYQGHKNTTALSTAFRSNNIVSLDSGDRSSYNDEKSRGIYEIDVK
LYLRIRLKIGWIKTRKIKPTIECDLKVPLQSNGRSSGSFERTRCHLDW*
>ItbLEA47
MEEEATRQTPVMNTRKQPSTEPKRRWRGRNICLIITAVVILLAVIAVVVGVTLFKPKHAV
TTFDSVTLRDFDLSIDAPRLAVHVNLTVDARVSVTNPNRLGFKYDSTSVLLRYRGLNIGD
APIFAGEIGARETTSMNVSVTIFGDRLLTSSQFFSDVISGVVPLSTYTRLTGKVHILFKI
RVKSVTTCDLVINIASTTLSKQSCHFHTNI*
>ItbLEA50
MASRQTAKTEKAEAEARSAADELSEFNKERRECKTVLECEPPAAGYEYRRQVREEEERKP
GVIGSFVKSVQGTLGHAKDAVTGKTNEAAEATKETAGNVAQRAKETKDSAAGKAAEYRDY
TAEKAKETKDGAMQKAGEYRDYAADKAKQAAEKAGEAKDTTVDKAKEAKDKTMEKAGEYK
DYTAEKAKEGKDTTVGKLGELKDSAADAAKRAMGFIVGKRDNANQKAAETGEAVKQKAEE
TKQKAEETAQAAKQNAEATSQAAKEEEAARRRMEEMKQEEEAARRRIEEMKLKKEYLKDE
GRHWDEGYEVGRGGSEDSGNGGGILGAIGGMKDKIKDTLAPKHTYEESNYESGEGRGSRR
VVVDVKVSDQTSGQSFDETPAGKTAATLKGSDQMSGQTFNDVGPLNEEGIRIAKRSS*
>ItbLEA75
MSTKECTHHKQKRKKLIRQCCAGLLIFLFVVLLTILITWAILQPKKPRFYLRDATIFNFN
VTPPNIFSTTIQITVESRNPNDNIGIYYDRLAVFAVYRDQQITFATAIPPVYQGHKDDNL
WSPFVYGNNVPIAPFFVPTLTAAEAAGGVGIIFRLDGRVRWKVGTLITSRYHIHVRCPAF
IPFGNVPGPGGILVGNAVKYQFVERCEVSL*
>ItbLEA19
MSQITDINKSPKHCGKRDLSIIQKLRIKNKIFYTIFTLLLSILSLIFLVWLTLHPTKPQF
SLTQADIYQLNLSAPRLLLNSSIQLTLLSKNPNTKVGIYYDEIQVYASYKGQQITLYTSL
PPFYQGHGEANLLSAYLQAGNGLPVAPSFSYQVQRDQSAGQLVLMLKVNGKLRWKVGTWV
SGKYRFNVNCVAILPFGASMPSGPLISKQGTQCSTSI*
>ItbLEA10
MSSKVVAGLFRRGYTVAAERVKAQAVKRAAVESPAAGEKAAAEKEAAVFWMRDPKSGNWV
PETHFDDVDPADLRKQLLRSNCKKVF*
>ItbLEA2
MSGKECSIHKDRRQKAVRQFCGCVLILLFLILLTILIVWAVLQPKKPRFILQDATIYNFN
VSAPNIFSTTIQVTVSSHNPNRRVGVYYDKLDAFATYHDQQITYYTVIPPVYQGHKDTNL
WSPFIYGNNVPIAPFNGPDLRQDQDAGAVWITVKLNGRVKWRVGSFTSGRYHLHVTCPAY
IPFGNAPKNGGIVVGNAVKYQLSRSCDVSV*
>ItbLEA21
MDLVDKAKNFVGEKLAEMEKPEASIADVDIKGVGFDGFSFLAKVDVKNPYSVPIPICEIK
YELKSAGRVIASGTIPDPGSIKGKDTTALDVAVKVPHSVVVNLARDIGGDWDIDYQLDIG
LIIDLPVVGNFTIPLSQSGEIKLPTFSDFWKKPEAEAEAA*
>ItbLEA29
MAGGAAYAVHSFPPPSNAEKPDTESAALMPSQELRKKKRIKCVLFGAAFAVFQTAIILVF
VLLIMKYKAPNFRLRSATFDNFNVVAAPPSNASFDARLNAQLGVKNSNFGPYKYGESKVE
FFYGDLVVGEAVVPGSKAGLKSTKKVEVAVRVSSENVTDVKQLGSELSSGMLRLNVRSKL
EGKVTLIFVMKKKKTSQMDCILTIHLDKKTFQDITCK*
>ItbLEA65
MGSEGRGGGGQSRRWSWSSALIGAAAATATAALLSSKPRDPTFHLVSIDLTSFKPNFPVM
DADVILTVHVSNPNVAPIQYSPTEMSIFYAGSLLGSAHVKAGSQPPRSCQLLRLPARLKG
NQLAKHSKKFVEDVGRREMVLDAAVDIEGAAKVLWRDQRFRVHVDSHVKVDPVFLDVVDQ
ENKSKLKICLF*
>ItbLEA73
MARSISNAKFVSAFVLDKVSVSRSYKAAAAAAQGSVSGVAGRSNAMLKKGGDESGKSTTS
WIPDPVTGYYRPESHANEVDAAELRQMLLKNTTRRH*
>ItbLEA57
MADKSDKINPTAKLPSAAANGGAKSQPYNAPRPMYRPKPPSRRRGSRSCVCCCCLWITFL
VITLVLLVAVAGAVFWLIYRPQRPDFVVDSLQLSQLALASSALTSKFSVSLSARNPNNKV
EFIYDPISVSVFSGDASIGSGTISGFEHGAKNTTALKTTVAAAGETLDADQVSAMKSAIK
NKSRFPVKITLDTKVKVKAGGLKTKRVGIRVTCDDIRVAAPAKKSPSKATIPNDKCNVDV
RFKIWKWNF*
>ItbLEA49
MASRQTAKTEKAEAEARSAADELSEFNKERRECKTVLECEPPAAGYEYRRQVREEEERKP
GVIGSFVKSVQGTLGHAKDAVTGKTNEAAEATKETAGNVAQRAKETKDSAAGKAAEYRDY
TAEKAKETKDGAMQKAGEYRDYAADKAKQAAEKAGEAKDTTKGRTRRLESWAS*
>ItbLEA30
MARSISSAKFVSAFVLEKVSVSRSYTAAAATTQGSVSGVVRRSNAMLKKGGDESGKSATS
LKKGGDESGKSATSWISNPVTGYYRPESHVNEVDTAELRQMLLKNTTRRH*
>ItbLEA31
MQSNMAEKVYPSKPAFNGATTSPAAAAANSRTNPPKKAQLYHATRPVYRPSSRRNRSCLC
SCCLWTTFLVIILVFLAAVAGVIFWAVYRPHRPSFTVNSLSFSQFNISSTKLTSNFTSTI
SARNPNKKLTFLYDPITVSLFSGDVAVGTGSLPGFRHGTENTTTLKAMVMTSGKTLDGGE
ISSLKSTLKSKNALPVKIRLETKVKVKVGSLKTKKVGIRVTCDGIKVTVPAGKSPAKTTT
SNVKCKVDTRIKIWKWTF*
>ItbLEA35
MAPKSRRLCCFTTALLLIVIVLAAVCAALFHTILKPRPPVVIPHPTRLRNVTVALFPEPS
LSASLNMTITIKNPNYGDCSYRKATAEVYYRGTPVTALPLADGAVPAKGQIDVVAHADLV
GGKVVSSPSFLADIGAGSLNFTSVAKMPVRVTVLKKLRFHVRVIISCNMSVRVSDQSYDV
LSTCASKLKI*
>ItbLEA7
MASSDNPEIVERSVKDKEDKEEEQGGFLDKVKDFIHDVGEKIEETIGFGKPTADVSEIHI
PHINLERAEIVVDVLVKNPNPVPIPLIDINYLIESDGRKLISGLIPDAGTIHAHGSETVK
IPVNLIYDDIKSTYKDIEPGSIIPYRIKVDLIVDVPVFGRLTLPLEKTGEIPIPYKPDID
LEKIHFERFSFEETVAILHLKLENMNDFDLGLNSLDYELWLSDVSIGSAELEKAAKIEKK
GTSYIDLPVTFRPKDFGSALWDMIRGKGTGYTMKGHINVDTPFGAMKLPISKEGGTTRLK
KNKEDGGDDDEED*
>ItbLEA18
MMNPKYESDIGSTATTPKSLSYYVQSPSRDSNDYADKSSSAQNTPTFDSPLESPSYSPSY
GDSASSRVSGNLRWARGNRRRSEKGWRECKVIDEELDPDNPYGNREGYSIIEKLLIGIAG
FSLIFAVLCFIIWGASRPYKTLVSLKALNVHSFYYGQGSDHTGVPTRLLTVNCSLSMATH
NPATFFGIHVSSTAVKLFYSQLTVATGEVDEYYQPSKSYKELTVRLHGHKVPLYGTGTSL
VDLDNKDGVPLRLDFEMRSHGCLVGKLVKTKHTRHVSCSLIIKSGMTKLVVLHKKSCTWN
*
>ItbLEA5
MQSAKETASNAAATAKSGMEKTKASVQEKAEKMTTRDPVQKEMSRAKKDERKREAELEKQ
ATKDQNAASKQAAAAGGTPAYTTGAEGGVYDPNVAGGRHGSGPTGLL*
>ItbLEA67
MPAPSSGASRARRFSLVRCLTTCFSTVVIITGAIILIVWLAIRPNQIDYTVENASVANYN
FSDADNRLSGDFTFTVKAKNPNAKVSIYYDSINASLSYDLSPIATASGTPFYQRKKSTKE
FELFFPTRRAVLPDVATRDLKNQSSTAGKVAVDLTIYAKIRFKVWFVKSGHFMKVVCSPI
NVPLSNKGFQPEFCQVYM*
>ItbLEA62
MSSPPPSPGSAMAAKEQVRPLASHRYLHVDVENDGFSVEVKKTRHRHYHGKCIKFCGCCT
AVLLVVAVAIIVLASTVFHVKDPTIKMNTIRIEGLSFLSTGNLNPGVNLTLVSDLSVKNP
NAASFKFNDAAETSLLYGGKVVGEAKIPAGNARARRTLQLNVTVDVMVEKLLEVPRLKSD
LVTGELPVAIYTTIHGKVKVLRIVKKSATLKMNCSMSFNILRQDIENLDCLNSL*
>ItbLEA6
MASSDNPEIVERSVKDKEDKEEEQGGFLDKVKDFIHDVGEKIEETIGFGKPTADVSEIHI
PHINLERAEIVVDVLVKNPNPVPIPLIDINYLIESDGRKLISGLIPDAGTIHAHGSETVK
IPVNLIYDDIKSTYKDIEPGSIIPYRIKVDLIVDVPVFGRLTLPLEKTGEIPIPYKPDID
LEKIHFERFSFEETVAILHLKLENMNDFDLGLNSLDYELWLSDVSIGSAELEKAAKIEKK
GTSYIDLPVTFRPKDFGSALWDMIRGKGTGYTMKGHINVDTPFGAMKLPISKEGGTTRLK
KNKEDGGDDDEED*
>ItbLEA52
MSQEQPMRSQAEQETIKSGDVQGEQVVGQSSAAALAQNETTDVDTDISGKQMITDSIGGE
ALVRDNQSTFVSPKNISKKVTITIGEALEATALTAGDKPVDYGDAAAIQAAEVRATGRTN
IVPGGVAAAAQSAASRNARATRDEEKTKLSEILSEASSKLPSDKPVTRKDAEGVIGAELR
NDPNLCTRPGGVAASVAAAARLNSQKSGLK*
>ItbLEA13
MGDHQRIRIHPEVEAPPPPPTRPLVPRGSFRSEKGDPSTQPWHPQKGRRRSCCCKCMCWT
VSVIVILFIIIAACAGILYLVFQPKIPKYSVDNLRISDLRVNPLDMSLYAKFNVRITAQN
PNKKIGIYYERGSRLSVWYKTTKLCQGSLPKLYQGHQNTTVLGVALSGQSQYGNTLLSAL
QEAQQTGRVPLDLKIDVPVRIKVGRLKLMKVRILGDCMLIVNSLSTNSLISIKASTCKFK
LKP*
>ItbLEA16
MAQYGDQHHYGRRTDEYGNPVRQTDEWGNPVGDKDVWGNPVRHQTDDYGNPVHHGTGGTM
GQYENTTAATGPTGGTYGGTTGTAAYGTTGIGGVVGEHYRPHETAGREHHGTVGGILRRS
GSSSSSSSEDDGHGGRRKKGMKEKIKEKLPGGGHKDQDYYQSQSTTTTTGGYGGTGYGGE
EHHEKKGIMEKIKEKLPGHH*
>ItbLEA60
MASQQERQELDDRARQGETVVPGGTGGKSLEAQEHLAEGRSRGGQTRKEQLGTQGYQEMG
SKGGQTRKDQLGKEGYQEMGRKGGLSTMDKSGGQRAAEEGIHIDESKFKTHRA*
>ItbLEA25
MSSSDNSVSKRGKGSRGWSWSSALVGAAAATATAALFSSKPRDPTFHLISIDLTSFNFNF
PVLDADVILTVHVTNPNIAAIQYSPTEMSIFYAGSFLGSARVEAGSQPPRSCQMIRLPAR
LSGLELAHHAKSFLADVARREMVLDAAVDIEGAAKLLWWDHRFKVHVDSHVTVDPIFLDV
IDQENQSHMELLLA*
>ItbLEA39
MKMGVPAMHAKSDSEVTSLDASSPPRSPRRALYYVQSPSHHDLEKMSYGSSPCGSPRNYQ
YQYHCSPIHHSRESSTSRFSASLKITRNPAPWKRLPAASNHLQPQEDDDQDEQLHDPYYT
FKFYVLCFLFSFVLLFSIFSLILWAASTPYKPTVFVKSMKFEHFNVQAGIDGTGVQTDML
TLNSTVKIFYRNPATFFGVHVTATPIELYYYKLKIASGHQMKKFYQPRKSKRVLVAVVEG
NQIPVYGAVPILNDAKDHSGGVSVPLNLTFVIRSRAYILGRLVKSKFYNNILCQVTLRGN
HVGKPMNMTIPGSCIYH*
>ItbLEA53
MKFKCPDACPKRPRGKLISNYFARHNGIGLPLSCGIQSSFFFSSEAFPGACSEISPMKGA
GPIQVSNAKTSRCYTAAATQGYVSDGVGRSNTMLKKGGDELGKSATTSWIPDPVIEIY*
>ItbLEA33
MASEIRREEIAERQKLQQGGAKNEVSISIMPMESSPYLKYCYLEDYNINYGRAYVTAAPR
QPQPPPSTTHPPTNASRLASSNSAAARHLRCP*
>ItbLEA44
MNSSESTNGRIPHPPLQGHHHYYPPPHSSSSSSSKASFKGCCCCLFLLFTFMALLVIAVI
LVIVLALKPKKPQFDLQQVGVQYVGIIPNSAAAAAAASASVSLNIRMVFAAANDNKVGIK
YDESRFTVMYRGIPLGRGIVPAFYQPAHSIRRVETTIVVDRVSLLQTDADALVRDAMVND
RVELRVLGDVGAKVRILGFTSPGVEVSVDCTIAISPRKQALTSKQCGFDGLSV*
>ItbLEA51
MEREQVRPLAPAWERPSSDDLETVSNTQNKEFRRKRCLRCGACLAALLLILATLILVLIF
TVFRVKEPIIRLNGMAVDKLELANGMPKPGSNLTLTADVSVKNPNFASFRYSNTSSSLSY
RGTVVGEARSPPGKTKARRTSRMNITVDIVTDRILSQPSLIVDISTGLLTMDSYTRVGGR
MKFLKVISRYVVVKMNCTITVNITTRSIQTQKCKRKVKL*
>ItbLEA36
MARNFSTAKQLSSFVLHRISVAAICRRGYAAEGAVASGRAKSNSNSNATPKSGNEAVDKA
AASWYPDPVTGYYRPEGEDDKVIDAADLRLMFLKNTPRKQ*
>ItbLEA55
MDYSTHLPIYREDADADETDRHLKHRRSARHYARRVKDSLTTRVSKLICAVVLGLLAIIG
LVTFILWLSLRPHRPRIRVEDFSLPALGQGSGIENAQVNFNVTVRNSNQAIGIYYDDAMQ
ITLWYDDQSVGTVSLLNPFFQPPKNTTVVAGSLAGAALNVTNQHWEQFVNDVSRGLVLFR
LELKTTIRFKVSSWNTKRHRMHSNCPVGIGQDGTIAANYRDKICSVYFS*
>ItbLEA17
MEKKAEEKGKLEGLPVENSPYTQYKDLEDYKKQGYGTEGHQQPVIGRGAASSTDAPTNTP
AVGIAGPTQPQQLSPANASRHGVP*
>ItbLEA42
MSAHVRDEHGNPIQLTDQHGNPVYLTDERGRPMHLTGVATAVGSDNVVVTHEYDTAVIKQ
RPEEPYQQPQLNRSGSSSSSSSEDDGQGGRRKKKGLTEKIKGKTAGEEQRTEGGACTRCD
YRYSDPRRRNLHYYRRASPGEEECGGEDQRETAWLSSLITISSYLQIIII*
>ItbLEA20
MFDPYRSKPSRRGRTNLASCVVATVFLLFVAAIIVTVYFFVFKPKSPRIAVDAVRFPTFS
ISNGTVNFTFLQYVTVTNPNRDQFTHYDSSLQLSYSGQPVGVVLIPAGKIDAGRTQHMSA
KFNVQSYPLPSALKAAGIVSSSQLAAAASGGGMGMGPTMVIETRMKLVGRVRVLKVLTHR
VVSKVRCGVVIQVSSGSVLGIHC*
>ItbLEA46
MLPGSYIFKNILIYTNCSYKLVVNQKMAVGKKYREKSEIYWWYFQVAAVLTLVSLVIWRT
LIPSSPTFTIAGFHVLPSDTKNSTTTDHHNSTSIRLGIEILNPNKGMSIYYNDIYFTMNY
NNGIVVAKNSTPGFYQPCKNDTMRAVEMKADLQFLQQIITGGNVSFKIGLETKVQYMYRI
FKWKTKHHKMDYEAYVYNVTVSVNGTDLGQNGTVFKKKF*
>ItbLEA77
MAEECHRDQEEQVVVKAEDRGLLDFLGKKEEEKKPHCAEEEAISGEFGEKVHVSEPPHGV
EYKEEKKTLHRSSSSSSSSSEEEYEEDGVIKKKKKEKKGLKEKIKEKLSGEEHQGEVDTS
VPVEKCDDEEPAEEKKGFLDKIKEKLPGGGQKKAEEEVAPPPPPAPAAEHHDGEPKKGFL
DKIKEKLPGYHPKTEEEKEKEKEKDGECH*
>ItbLEA61
MGSKQEAEEAMNTEAGSAAPFRRKPADARKRRTVCLVVGALILLLVIIIIILAFTVFKAK
KPVTTVDSVSLADLDLTFDILRLAVRLNLTLDADVSVKNPNHVGFKYENSSVLLKYRGED
VGDAPIPAGKIGAGQTVPMNISLTIMADRLLTNNQLFTDVRAGTIPLSTFTRISGTVRIL
FNIHVKSETSCDLLINVASRSVANQTCHYKTKL*
>ItbLEA43
MSAHVRDEHVNPIQLTDQHGNPVYLTDERGRPMHLTGVATAVGSDNVVVTHEYDTAVIKQ
RPEEPYQQPQLNRSGSSSSSSSEDDGQGGRRKKKGLTEKIKGKTAGEEQRTEGGACTRCD
YRYSDPRRRNLHYYRRASPGEEECGGEDQRETAWLSSLITISSYLQIIII*
>ItbLEA12
MTSSENLSFFSPEYSSPSMLPIPPTPKKPRLPTNPSPKNQEKQRLPTNPSPENQEKQRLP
TNPSPENQEPKLPTSTPPETKSEQYPVVLRPPRRKTNPMVWCGAILCLIFSLFLIFFGVA
TLIIFLAVKPRTPAFDTPAASLNFVYLNSLQFLNGEFSFVANFSNPNRRLNVRFESLEVE
LFFSDSLIATQILQPFSQREGEVKLIPVHLISSLVYLPPNHALGLQRQVLSNRIVYNIRG
TFKVRFDIIGLFHYSYWLHGTCQVEMTGPPNGVLITHTCKTKR*
>ItbLEA24
MAPPSSAAAVRRPRRFKLLTCIAIFLLGVIVVVGLTILIAWLVIRPRRLVYAVENATIQN
YTLTSNNRLTATFNFTLEAFNPNTHAAVYYDDIEAQLFYDDQLIADHGAEPFFQPRQNVT
HLDLSLPAKEVQVSANVARDFKVERTNGNVELELRVYSKVRLKVGVWKSGHRKLKVICSL
VVFFSSKGFDNSYCDVYM*
>ItbLEA38
MAKPPHPPHHHPHHHKPPSGRTNLASCIVATIFLIFLLIVVFIVYFTVFKPKDPTITVNA
IQLPTFSTANSTVNFTFSQYVSVQNPNRAVFTHYDSSLLLLYSGTQVGFMFIPAGKIRAG
KTQYMAATFSVQSFPLSAAGQPLTVGPTVTDGLSGFRVGPELEIESRLEMAGRVRMLHFF
THHVEAKADCRVSVSVSDGTVMGFHC*
>ItbLEA37
MKLTSFLHHEPIWTSPQSPPAPPKQHHLVEALLLTILSKSLSVSERVLLGRVVPRTIVQI
MGCCSATKPISVANDVESGLLGIGHNLRKSPSPETASLPPPQIPYVHLLSPPLSPLAFPI
LLTSAGNFLISFCFLLNYATVVNCCLSAIVDDMTLSFSTAKLVADRVAVAVRRGYAAAAA
SQGGASGGGVMKKAGEASRKETSWVPDPVTGYYRPENMAKEMDAAEMRAALLNNKIRRN*
>ItbLEA8
MVWEIGRMLPGPTSPPSSTYILLYLCVSAPLARKVKTSAAKMTSSRHSESPPPSCSTQER
YFHPLPAEPQTPQYIIVLPNYYRSHSYISRTCRRRLIYSAGLLLLAVTVFLLWPSDPGVS
VSRLRLRGFRVHPFPPSLDISLDLIVKVQNRDFYSVDYNALVVSIAYRRKRLGYVTSEEG
HLKARASSYINATLQLKGVEIITDVLPLIEDVARGSVTFDTVTEISGQLGLFLLDLPLQG
KVSCEIVVDTKNETISHQNCYPE*
>ItbLEA32
MKKPTLGPRRRTNPLVWCLAIICAVLTIVVILTGIVVFIGYMVARPKVPQMSVANAHIDT
LYYDMVSLLTVKISIVIKAENDNAKARAYFYKTSYALSFHGVKVAYLNADPFEVPRNSST
ELYYQVESSPIPLTPEEGERVEAGLKNSNVTFELKGNTRTRWRVWVIGSVRFWLHLDCRL
KLPVDGTTIYPKCNTKSR*
>ItbLEA64
MSQQEQPEPIKYGDILPVSGELASKPVAMKDAAALQSAESRVVGETTQEVGAAAIIPLLH
SAAALNESRGAVERDQMTDVVRERGVEVREEVGAGGAAIVTQKVGGEVVAQYAHPGKGKS
NTAPDLSSPC*
>ItbLEA15
MADQQRIHPVPDADPERSPRPTAPLVPRGSFRSSEKGDPEQQPPPLRRTIPYSPSKPPKR
RSCCGRCVCCTCCFLFFLIVAIAASAGILYLIFRPKIPKYSVDTLRITQLNLNNDNSLSA
TFNVNITARNPNKKIGIYYEGGSNLSVFYAGTKLCEGSLPKFYQGHRNTTVLSVNLSGQT
DNASGLLQSLQAQQQTGTIPLNLRVKVPVKLKVGKLKLMKWKFLVKCRVNVDSLNQDSVI
RVRDSSCKFRFRL*
>ItbLEA71
MGDQTRPQPVTGYAAGPANQNGYPPPSSGTAYPYAAPPPAAYNYNYYNNNNPYYQQPDAY
AVQRATFLRRVLAIFIACFVIAGAVIFIVWLILRPRLPEVRADSLSLSSFNLSDNFLSGN
WDFQFTARNPNKKMTIDYDDIQALIYYDSKQLAETSVAPFFQDKRNETASNATFAATRTF
VDNRVVEGIKKETPNIEFDVLMLARVKFKAGSWRARSRFLRVYCGELKVGLVQNRSSGNL
LGGPRQCVVRL*
>ItbLEA1
MSCCNCQTRRGLKICCAVTALLILVIAAVLITLYFTIFKPKEPKIVTQLVTLEHIKLVPI
PGLLPIPVSFHLNITLGLLVTVHNPNYGSFRYQNSTAYITYRGIQAAQAPIHEDNIPARA
QHNVSTDVVVMADKVISDTNFLADIFNGSLNFSSSTTLHGKATIFKIFKLKATTFSTCDI
SVFIKYQNATAACKSKIHL*
>ItbLEA68
MGDQTRPQPVTGYAAGPANQNGYPPPSSGTAYPYAAPPPAAYNYNYYNNNNPYYQQPDAY
AVQRATFLRRVLAIFIACFVIAGAVIFIVWLILRPRLPEVRADSLSLSSFNLSDNFLSGN
WDFQFTARNPNKKMTIDYDDIQALIYYDSKQLAETSVAPFFQDKRNETASNATFAATRTF
VDNRVVEGIKKETPNIEFDVLMLARVKFKAGSWRARSRFLRVYCGELKVGLVQNRSSGNL
LGGPRQCVVRL*
>ItbLEA28
MASQQQNKAELDRRAREGETVVPGGTGGKSLEAQQHLAEGRQKGGQTRKEQLGTEGYQQM
GRKGGLSTGDESGGERAEREGIDIDESKFRNT*
>ItbLEA54
MATTTPQSPGQEQVQPLAPAVSGHSHRADDVENGGARAPPDSKAGKKRKCIKCCACCSVV
TLIIILVILILAFTVFRVKDPTVRMDSIQIEGLSSLTTRNLNPNVNLTLFAGVSVKNPNA
ASFRFDEATMSLLYDGRVVGEAQVPPGNARARRTLKINATVIVMVQNLMGVPRLGSDLIA
GELPVGITTRIHGRAKVLGIIKKSATVRLNCTMSFDLSSQGIENLDCDRKVSL*
>ItbLEA26
MSAKDCAHHHRERRKLYHRLFLILSSSIILILFLVFLIWLILRPTKPRFILQDATVYNFN
AAAAAGGAATGLNLLTTNIQVTLASRNPNERIGIYYDRLDVYATYRGQQITLPTLLPVSY
QGHKDVTIWSPFLNGNAVPVAPYLGVEISQDQNAGRVLINIRVDGRIRWKVGTFISGRYR
LDANCPAYLSFGGENYSPNSILVGSTAKYQLVQNCHVDV*
>ItbLEA56
MPSGLMERDQIWPLASGSDRPSSDDEESHSNTKEIHRKRLIRKCCGCAAAVLLVAAALIV
TLAFTVFKVKNPVITLNGVNIEKLEFLNGTSMPKPGSNMTLRADISVKNLNYASMEYGNT
SSSLLYHGTVVGEARGPPGTTRARRTARMNITVDIMTDRIVSQPSLSGDMSKGMLTINSY
TRVEGKVKFLKVIEKHLVVKMNCSVSLNVSSRQIQHQECQRRVQL*
>ItbLEA48
MSVKECTHHKERKKKLVQRFCGCLLILLFIILLTILIIWAVLQPKKPRFTLQDATIFNFN
VSAPNIFSTTLQISISSRNPNSRIGIYYDNLDVFATYRDQQITYYTVIPAVYQGHKDVNL
WSPFLYGNNVPIAPFNGPQLKEDQAAGAVWLTVKVSGRVRWKVGTVITGRYHLHVTCPAY
IPFGNTPRYGGIVVGNAVKYQLSQRCEVTAS*
>ItbLEA34
MAPPTTPTPRRPFSPLRCIGIILLTTIIIVGLVILILWLAVRPHRPIYFVENGAVHNFNL
TTDNRLTADFNFTLKAYNPNKRISISYARVEAQLYFGNEQIAFATWPAAFNQAVRNVTYL
PLFLPAKNVTLYGDTTRDFKNERSAGKVDLVIKINARVRFKMGSWRSRYRTLRVICTPTD
YYYSSKGFKETKCDTDL*
>ItbLEA23
MSQQQARRPESGGQEPIKYGDVFDVSGQLAAKPITQQDAAAMQSAENTAFGQTIKGGPAA
VMQSAAARNVRNARVDPDNVTDVVTEQGVSVKEDDVIAGHTFVTEAVGADVVGQYIRPPA
EEKTLSPPPPTPVFVSDGITIGEALEATAISAGDKPVDQSDAAAIQAAEVRATGLGQILP
GGVGADAQRAADINSRTTRDEFKTKIADVLTDASWKMGDDKPVTVEDAAGVVNAEARNKE
DLATHPGGVAASMAAAAGINQETAFNITV*
>ItbLEA11
MQKIMNDGTGGKASKRKILKICCCSLLLIIVVLVIVFVSLFFTVFKPRDPILTPYPTKLQ
NVHFRFDPSPSITATLNLIINVKNPNRGDFEYKDATASLDYRGISVAGIPVQHGTVPGRG
EINVTTYANVTGDKIAGNPSFLEDMAAGSVMFTSSAALPGKICCCSLLLIIVVLVIVFVS
LFFTVFKPRDPILTPYPTKLQNVHFRFDPSPSITATLNLIINVKNPNRGDFEYKDATASL
DYRGISVAGIPVQHGTVPGRGEINVTTYANVTGDKIAGNPSFLEDMAAGSVMFTSSAALP
GKVKVVRTLKIHATVLMTCDVCVFTNQSYYVQSTCNARIKL*
>ItbLEA27
MSAHYPYERRKCYRRLCAILSWFIILILITIFLIWLILRPTKPHFILEDATVYTFNLTTT
SATLNLLTTTLQLSLAARNPNKRIGIYYDRLDVYATYRGQQITPPTSLPASYQGHKEVTV
WSPFVNGNAVPVAVYLGMEISQDQNAGRVLINVRVDGRVRWKVGTFISGRYRLNVNCPAY
LSFGGGEYSSNSVLVGSTAKYQLVQQCYVDV*
>ItbLEA59
MSSTHHTKTDSEVTSLAPSSPNRAVYYVQSPSRDSHDGEKTTNSFHSTPILSPMGSPGRA
SRDSSSTRFSGSLKPGSQKSSSGSRSNSRRHHHHHHRKDEKQWKEFDAIEEEGLLDEGHS
RKGIPRRCYFPAFVVGFFLLFGFFSLILWGASRNQKPVVTMKSISFDEFVVQAGMDHSGV
ATEMVSMNSTVKLVFRNKGTFFGMHVTSTPLDLSFSELTVATGTINKFYQSRKSQRTLTV
TLRGKGIPLYGGGADLTSKEGKPTAPVLLTLGFTVRARAYVLGRLVKPKFYREVHCSVIM
DPKKMNKALQFKNNCTYT*
>ItbLEA70
MGDQTRPQPVTGYAAGPANQNGYPPPSSGTAYPYAAPPPAAYNYNYYNNNNPYYQQPDAY
AVQRATFLRRVLAIFIACFVIAGAVIFIVWLILRPRLPEVRADSLSLSSFNLSDNFLSGN
WDFQFTARNPNKKMTIDYDDIQALIYYDSKQLAETSVAPFFQDKRNETASNATFAATRTF
VDNRVVEGIKKETPNIEFDVLMLARVKFKAGSWRARSRFLRVYCGELKVGLVQNRSSGNL
LGGPRQCVVRL*
>ItbLEA58
MEYKFMISSIVAGLFSLRRPKMTSSKKSDGQSPSSPTQFVHYQSLPSEPQQPQYIIVLPP
YPRPRPIFDRSCRNFLLCVSVIVLLAVAVFFLWPSGPDVSVARLKLQGFKIHLIPLSIDI
TLDLSVKVRNPNFYSIDYTSLVVWIGYRGKQLGNVTSDKGHLQARASSYINATLELEGVE
IFSDVLSIIEDVSKGSITFDTVTLINGQLDLYFFHLPLEGKVSCEIVVDTNNQTISSQDC
YPE*
>ItbLEA69
MGDQTRPQPVTGYAAGPANQNGYPPPSSGTAYPYAAPPPAAYNYNYYNNNNPYYQQPDAY
AVQRATFLRRVLAIFIACFVIAGAVIFIVWLILRPRLPEVRADSLSLSSFNLSDNFLSGN
WDFQFTARNPNKKMTIDYDDIQALIYYDSKQLAETSVAPFFQDKRNETASNATFAATRTF
VDNRVVEGIKKETPNIEFDVLMLARVKFKAGSWRARSRFLRVYCGELKVGLVQNRSSGNL
LGGPRQCVVRL*
>ItbLEA14
MSSHHNKTDSEVTSSLAPSSPNRPVYYVQSPSRDSHDGEKTTNSFHSTPIISPAGSPGRH
SRGSSSTRFSGSLKPGSQKSTSRHHDRRPRKTDRHWKEFDAIEEEGLLDDDRRYNGFPRR
CYFLAFLVGFFVLFGFFSLILWGASRNQKPHITLKSISFDQFGIHAGMDNSGVATEMVSM
NSTVKLLFRNTGTFFGVHVTSTPFDLSFSEITVATGAIRKFYQSRRSQRTVTVTLRGSGI
PLYGGGASLSSEDGKPTAPVPLTLSFMVRARAYVLGRLVKPRFERRVQCWVVMEPKKMNV
AISLRKSCNYS*
>ItbLEA4
MATACLTWFSRRPLQIRGLAAYCGSGRCYTKTKHFEWSNVVEVEGPAAKRGCWVPDPRTG
IYFPEGHERVLDDIPNAAATSTQTYWLRNVDDGVDTSSPSPHPYPHHPNQQQPND*
>ItbLEA63
MIGNLVEEVVRVSQPSQQGINLMSVIRISSWILRPHFLLSFGYLLESDFFFPRSVDLGLV
EKAAARSKEEREIAEERRKAKEAEAKMNLHEAKARHAAEKLQAKQAHLYPAAGPQHHHHE
PVGTVAPTTGAVMPGYPLGGYPHGHGRHTRNI*
>ItbLEA9
MADRVYPGPASKPATNGADAAAGGGGGANPAFPATKAQLYNATRPVYRPQPSPRRHKRSF
CCSCCLWTTFLVITLIILAAIAGGIFYVLYRPERPTFAVNSLHLSQFNLSATTLTSKLNI
SVSARNPNKKITYFYDPITISTFSGDIPVGTGSFPAFEHGTKNTTNLKATISTSKQTLDA
GDISKLKSKKTLPLTLKLETKVKVKVGGLKTKKVGIRVTCDGIRVSVPAGKSLSKATTSN
VDCKVDLRIKIWKWTL*
>ItbLEA74
MAKHSRSRGGGNPFGCCCGCLFNCICSCLFQILCTLLVLAGVVALILWLIFRPNAVKFYV
DDAALSQFDFSAANNTLLYNLALNMSIRNPNKRIGIYYDVIEARALYAGQRFAAVNLDPF
FQPTKNTSDLRAVIKGQNLVPLGDGEKSDYSAQKNNGAYRIDLKLFLQIRLKFWLIKSKK
IKPTIDCALDNVPLRSNSGNFERTKCHLDW*
>ItbLEA41
MSAHVRDEHGNPIQLTDQYGNPVYLTNERGRPMHLTGVATAVGSDNVVVTHEYDTAVIKQ
RPEEPYQQHQLNRSGSSSSSSSEDDGQGGRRKKKGLTEKIKEKLPRKNKEHQHKEEHAHA
ATATDTVTHGGATFTTTGGHHPEKKSVVEKIKEKLPGYHH*
>ItbLEA72
MAAHECPHHSHSRQKLLLAAVVGVAILILLVVVLTWAVLRPSKPHFVLQDATIYAFNLTA
GVPAALLTTSIQLTVSSRNTNGRIGVYYDRLRIYAAYRGHQITLPTLLPPTYQARKEVAV
WSPFVYGNSVPVAPYIAAALSLDRNVGTAMINIRVNGRIRWRVGSFVSGRYHLNVDCPAY
ISFGGYMSNTVVVGSTIKYRLILNCHVHV*
>ItbLEA66
MGDRVHPRDSPPASLPVSSNNSGEAVGQPAKPQCPAPAKPVPPPGTYVVQVPKDQIYRYP
PPENARRFNALSKRKPRRSCCCRCLCYTLFLLVALIVALGVAAGVLYLVFRPESPKYTVS
SIAIKGLNLTSPSPISPEFDVTIRAENPNDKIGIYYRKGSSVTVFHSDVKLCEGALPTFY
QPSNNVTVFPTALKGSNVALGSAVKSVLANQQRQGGVPFRLNIKAPVKIKIGAVKTWKIT
VKVKCDVTVDALTEKSNVISKDCKYSARPW*
>ItbLEA40
MKMGVPAMHAKSDSEVTSLDASSPPRSPRRALYYVQSPSHHDLEKMSYGSSPCGSPRNYQ
YQYHCSPIHHSRESSTSRFSASLKITRNPAPWKRLPAASNHLQPQEDDDQDEQLHDPYYT
FKFYVLCFLFSFVLLFSIFSLILWAASTPYKPTVFVKSMKFEHFNVQAGIDGTGVQTDML
TLNSTVKIFYRNPATFFGVHVTATPIELYYYKLKIASGHMKKFYQPRKSKRVLVAVVEGN
QIPVYGAVPILNDAKDHSGGVSVPLNLTFVIRSRAYILGRLVKSKFYNNILCQVTLRGNH
VGKPMNMTIPGSCIYH*
>ItbLEA22
MSQEQPRRPEEMEPVKYGDVFGVSGELADKPIAPQDAAMMQSAETAVLGQTQKGGPAAAM
QAAAKVNVRAGVVSPDDVSSPAGNQGVTVTETDVPGSRIITESVAGQGEALLAPKPVSRL
DKRWKRQHMHLEAKRWIGATLRQYRQLKLGLLALTSSLPAVSLPRLSPLLLTTKASSETK
TKSNLEMSWLECLAGDKGKDATQKLPADKIATREDAEGVASAQQRNNINMSSPPGGVAAS
VAAAARLNERGL*
>ItbLEA45
MNYSSGGRLPLHHQDPYSGDGPLKRHHSAHYYAHRVKESLTTRISKLICSIFLGLLAFLG
IIAFILWLSLRPHRPRIYLEDFSIPGLDNPNGFENAEIIFNVTARNSNQGIGFNFDAMQV
TVFYEDQSIGGASLLIPFYQSPKNTTVLAGVLSGATLTVTNQRWQQFQADRSRGLVLFRL
QLTSTMRFKVSSWHSKHHRLHANCPVGVGKDGTITADYKGKRCPVYFS*
>IaLEA1
MSQGQPRRPESGGQEPIKYGDVFDVSGQLAAKPVTQQDAAAMQSAENTAF
GQTIKGGPAAIMQSAAARNVRNAHVDPDNVTDVVREQGVSVKEDDIAGHR
FVTEAVGGDVVGEYIRPPAGEKMPAPDVVSDDITIGEALEATAISAGDKP
VDRSDAAAIQAAEVRATGLGQILPGGVGADAQRAAEINARTTRDEFKTKI
SDVLTDASVKLVEDKPVTAEGAAGVVNAEARNKEDRATHPAGVAASMAAA
AGLNQETAFNITV
>IaLEA7
MSQEQPRRQEQAEPVKYGDVFGVSGELADKPIAPQDAAMMQSAETAVLGQ
TQKGGPAAAMQAAANANVRAGLVSPDDVSNPAGNQGVTVTETDVPGSRII
TESVAGQVVGQYVEAMPLPNYQGGVGGGGGNINIAGQAGITIGQALEASA
QALGSKAVDRSDAAAIQAAEVRATGINIITPGGVAATAQSAAAYNEGLIR
DEDKVKLGNVLADATQKLPADKIATREDAEGVASAQQRNNPEMMSSTPGG
VAASVAAAARLNERGL
>IaLEA2
MAPPSSAATPRRPRRFNPLTCIAIFLLGVIVAVGLAILIAWLVIRPRRLV
YAVENATIQNYTLTSNNRLTATFNFTLEAFNPNTHAAVYYDDIEAQLFYD
DQLLAAHGAEPFFQPHQNVTHLDLFLPAKEVPVDANMARDFKVERSNGNV
ELELRVYSKVRLKVGVWKSGHRKLKVICSLVVFFSSKGFDNSYCDVYM
>IaLEA3
MSNSVSKRNGGWSWSSALVGAAAATATAALFSSKPRDPTFHLISIDLTSF
KFNFPVLDADVILTVHVTNPNIAAIEYSPAEMSIFYAGSFLGSARVQAGS
QPPRSCQMIRLPARLSGLELAHHAKKFLADVARREMVLDAAVDIEGAAKL
LWWDHRFKVHVDSHVTVDPIFLDVIDQENQSHMELLLA
>IaLEA4
MSAKDCAHHHRERRKLYHRLFLTLLCSIILILFIVFLIWLILRPTKPRLI
LQDATVYNFNVTGGIGGVATGLNLLTTNIQVTLASRNPNERIGIYYDRLD
VYATYRGQQITLPTLLPASYQGHKDVTIWSPFLNGNAVPVAPYLGLEISQ
DQNAGRVLINIRVDGRIRWKVGTFISGRYRLDANCPAYLSFGENYSPNSI
LVGSTAKYQLVQNCHVDV
>IaLEA5
MSNDCGHYHHYGRRKLHRRLCVSLWCFIILILIIIFLVWLILRPTKPHFI
LQDATVYNFNLTGDATGLNLLTTTIQVSLASRNPNKRIGIYYDRLDVYAT
YRGQQITPATLLPASYQGHKDVTIWSPFVNGNAVSVAPYLGVEISQDQNA
GRVLINVRVDGRIRWKVGTFISGRYRLNANCPAYLSFGGGYSPNSILVGS
TAKYQLVQQCYVDV
>IaLEA6
MADRVHANDSPPSSGNSGQVAEQNAQQPGKPQLPVSAKPVPPPGTYVIQV
PKDQIYRYPPPENSRRLKSFSRRKSRRGCCCRCLCYTLCLLLVLIVALAI
AAGVLYLVFRPESPNYTVSDVAIKGLNLTSSSAVSPEFDVIVRAENPNDK
IGIYYRKGSSVRVSYSGVELGHGELPVFFQPSNNVTDFHTPLKGSDVLLG
NTVRSSLVRQQRQRKVTFNLDVEAPVKIKVGAVKTWEITVKVKCDVTVDA
LNEKSNVVTKDCNYSVKLW
>IaLEA9
MFDPYRSKPSRRGRTNLASCVVATVFLLFVAAIIVTVYFLVFKPKSPRIA
VDAVRFPTFSISNGTVNFTFFQYVSVTNPNRDQFTHYDSSLQLSYSGQPV
GVVFIPAGKIDAGRTQHMSAKFNVQSYPLPSALKAAGIVSSSQLAAAASG
GGMGMGPTMMIETGMKLVGRVRVLKVLTHRVVSKVRCGVVIQVSSGSVLG
IHC
>IaLEA8
MDLVDKAKNFVGEKLAEMEKPEASIADVDIKGVGFDGFSFLAKVDVKNPY
AVPIPICEIKYELKSADRVIASGTIPDPGSIKAKDTTTLDVAVKVPHSVV
VSLARDIGGDWDIDYQLDLGLIIDLPVVGNFTIPLSQSGEIKLPTFSDFW
KKPEAEAGAA
>IaLEA10
MSFCNCKTRRGLKICCAVTAVLILVIAAVLIALYFTIFKPKEPKIITQLV
TLKHIKLVHIPGLLPIPISFHLNITLGLLVTVHNPNYGSFKYENSTAYIT
YRGIQAAQAPIHEDNIPARGQLNVSTEVVVMADKVVSDTYFLADMFNGSL
NFSSSTTLQGKATIFKIFKLKATTFSTCDISVFIKYQNATAACKSKIDL
>IaLEA11
MSGKECSIHKDRRQKSVRRLCGCVLILLFLILLTILIIWAVLQPKKPRFI
LQDATIYNFNVSAPNIFSTTIQVTVSSHNPNRRIGVYYDRLDAFATYHNQ
QITYYTVIPPVYQGHKDTNLWSPFIYGNNVPIAPFNGPDLRQDQDAGAVW
ITVKLNGRVKWRVGSFTSGRYHLHVTCPAYIPFGNVPKNGGIVVGNAVKY
QLSRSCDVSV
>IaLEA12
MPEPHLNGAYYGPSIPPPAKSYHRPGGGSSCNPCGCLFSCLCNCLCQILC
TLLVVLGVLALVLWLVLRPNKVKFYVDDAALTQFDLSTTNSSLYYNLALN
FTVRNPNKRIGIYYDHFEASAFYKGQRFSTQNLETFYQGHKNTTNLSTAF
VSNNIVDLSAGDRSSYNDEKSRGVYEIDVKLYLRIRLKIGWIKTKKIKPT
IECDLKVPLQSNARSSDRFERTRCHLDW
>IaLEA16
MQLVHVSCIRGLPAYCGRFYTTTRQVELSNVVEAEGPAAKDSSVRVRGKN
GGCWVPDPRTGIYFPEGHERVLDDIPNGAASPTSTQTYWLRNVDGVDTSS
PHPHHPNQQSPYD
>IaLEA13
MVSLCCLLFIETAFNAAETAKSNMEKTKATVQEKAEKMATRDPVQKEMAR
AKKDERKREAELEKQDVKEQNAASKQATAAGGTLAYISSGCSPRGAEGGV
YDPDVASNRHGSGTTSIL
>IaLEA15
MQSAKETASNAAATAKSGMEKTKATVQEKAETMTSRDPVQKEMARAKKDE
RKREAELEKQAAKQQNAASKQAAAAGGTPAYTRGAGGAAEGGVYDPDVAG
GRHGSGTTSVL
>IaLEA14
MNDFDLGLNSLDYELWLSDVSIGSAELEKAAKIEKKGTSYIDLPVTFRPK
DFGSALWDMIRGKGTGYTMKGHINVDTPFGAMKLPISKEGGTTRLKKNKE
DGGDDDEED
>IaLEA18
MASQQERQELDARARQGETVVPGGTGGKSLEAQEHLAEGRSRGGLTRKEQ
LGTQGYQEMGSKGGQTRKDQLGKEGYQEMGRKGGLSTMDKSGGERAAEEG
IHIDESKFKTHRA
>IaLEA17
MSSTHHTKTDSEVTSLAPSSPNRPVYYVQSPSRDSHDGEKTTNSFHSTPI
LSPMGSPGRASRDSSSTRFSGSLKPGSQKSSSGSRSNSRRHHHHHRKEEK
QWKEFDAIEEEGLLDEGHRRKGIPRRCYFPAFVVGFFLLFGFFSLILWGA
SRNQKPVVTMKSISFDEFVVQAGMDHSGVATEMVSMNSTVKFVFRNKGTF
FGMHVTSTPLDLSFSELTVATGTINKFYQSRKSQRTLTVTLRGKGIPLYG
GGADLSSKEGKPTAPVPLTLGFTVRARAYVLGRLVKPKFYRRVHCSVIMD
PKKMNKALQFKNNCTYT
>IaLEA19
MNSQGSGGLSRQEGYAPVQTEEPRNTPTVTLAALEIGSPATGETVAAADD
SVEIWIYALIMVIMMGYYLPYRMQQEHDQSIRHQFHVQSVTATLNTSAMQ
FVGDWNVTFRITNRSNMTRLLYQKFAVSISYDDHLLSISTFRSGFYQGIH
KTTLVNVFPFVTRNNNIGNDYDSISTSIREGWEAKRPLNVTVKLVGGVRE
SDGDDDFGERLYYNICISCLVSLDYNESRSNNSTMLSGRGEKECDVEICH
FPLYT
>IaLEA23
MSQINIESPKHCSKREFCIHKKLFFAVFAFLFSILSLIFILWISLHPSRP
EFSLTEANITQLNLSTSHLLYSSIQLTLLSKNPNKKIGIYYDEMQAFASY
KGQQITVYTSLPPFYQGHEDTNILSASLTGNGLPVAPSVVYFAQRDQSAG
KLVLALKAIGKMRWKVGTWVSGKYRYNVNCIAVMPFGASSALSSTRFKQG
TQCSTTL
>IaLEA20
MESKQEAEEAMNTVEGSSAVFRRKSADARKRTTMCLVVGALILLVVIIIV
ILAFTVFKAKKPVTTVDSVSLADLDLSFDILRLAVRLNLTLDADVSVRNP
NRVGFKYDNSSVLLKYRGEDVGDAPIPAGKIGARQTVPMNISLTIMADRL
LTNNQLFSDVRAGTIPLSTFTRISGTVRILFNIHVKSETSCDLLINVASR
SVANQTCHYKTKL
>IaLEA21
MAPSISNAKFISAFLLNRVSVSATRSYTAAAAAAQGSVSGGAGRSNAMLK
KGGDESGKSATTSWIPDPVTGYYRPEGHVNEVDAAELRQMLLKNTARPH
>IaLEA22
MTTPPSPASEQVRPLANHRYLHVDVENDGFSGEVKNTRRRHQGKCIKCCG
CCTAVLLVVAVAIIVLASTVFHVKDPTINMNTITIEGLSFLSSGNLNPGV
NLTLMSGLSVKNPNAASFKFNEAATSLFYDGKVVGEAKIPAGNARARRTL
QLNVTVDVMVEKLLEVPRLKSDLVTGELPVGIYTIIHGKVKLLRIVKKSA
TLKMNCTMSFNILRQDIEHLDCLREISL
>IaLEA24
MQNNMAEKVYPASKPAVNGATTSPAAAAANSGTNPPKKPPLYHATRPVYR
PSGRRKRSCLCSCCLWTTFLIITLVFLAAVAGVIFWAVYRPHRPSFTVNS
LTFSQFNISSTKLTSNFTSTISARNPNKKLAFLYDPITVSLFSGDIAVGT
GSLPGFRHGTKNTTTLKAMVTTSGKTLDGGEISTLKSTLKSKNTLPVKIR
LETKVKVKVGSLKTKKVGIRVTCDGIKVTVPAGKSPAKTTTSNVKCKVDT
RIKIWKWTF
>IaLEA26
MSQITDINKSPKHCGKRDLSIIQKLRFKNKIFFTIFTLLLSILSLIFLLW
LTLHPKKPHFSLTQADIYQLNLSPPHLLNSSIQLTFLSKNPNTKVGIFYD
EMQVYASYKGQQITLYTSLPPFYQGHEEANLLSAYLAGNGLPVAPSFSYE
VQRDQSAGRLVLMLKVNGNLRWKVGTWVSGKYRFNVNCVAMMPFGGSMPS
GLLISKQGTQCSTSV
>IaLEA27
MSQITDINKSPKHCGKRDLSIIQKLRFKNKIFFTIFTLLLSILSLIFLLW
LTLHPTKPHFSLTHADIYQLLNSSIQLILLSKNPNTKVGIFYDEMQVYAS
YKGQQITLYTSLPPFYQGHEEANLLSAYLAGNGLPVAPSFSYI
>IaLEA25
MMMNPKYESDHGSTSTTPKRLSYYVQSPSRDSNDYADKSSSAQNTPTFDS
PLESPSYSSSYGRNYGGDSASSRVSGNLRWARGNRRRSEKGWRECKVIDE
ELDPDENGGGYSIVEKLLIGVAGFAVVFAVFCFIIWGASRPYKTLVSLKA
LNVHSFYYGQGSDHTGVPTRLLTINCSLSMATHNPATFFGVHVSSTAVNL
IYSQLTVATGEVDEYYQPSKSYKELTVRLGGHKVPLYGTGTSLVDLDNKG
GVPLKLDFEMRSHGYLVGKLVKTKHTRHVSCSLIIKSGMTKHVVLHKKSC
TWN
>IaLEA30
MSSHHNKTDSEVTSSLAPSSPNRPVYYVQSPSRDSHDDGEKTTISFHSTP
IISPAGSPGRHSRGSSSTRFSGSQKSSSRPRKSERHWKEFDAIEEEGLLV
DDRRHNGFPRRCYFLAFLVGFFVLFGFFSLILWGASRNQKPYITLKSISF
DQFGIHAGMDHSGVATEMVSMNSTVKLLFRNTGTFFGVHVTSTPLDLSFS
QITVATGAMRKFYQSRKSQRTVTVTVRGSGIPLYGGGASLSSDDGKPAAP
VPLTLSFMVRARAYVLGRLVKPRFDRRVQCSVVMDPKKMNVAAISLRKSC
NYS
>IaLEA29
MADQQRIHPVPDVDPERSPRPTAPLVPRGSFRSEKGDPEQPPFPAPLRRT
IPYSPSKPPKKRRSCCGRCLCCTCCFLFFLVVAIAASAGILYLIFRPKIP
KYSVDSMRITRLNLNNDNSLSATFNVNITARNPNKKIGIYYEGGSNLSVF
YAGTKLCEGSLPKFYQGHRNTTVLSVDLTGQTENASGLLQSLQAQQQTGT
IPLNLRVKVPVRLKVGKLKLMKWKFLVKCRVNVDSLSQDNVIRIRDSSCK
FRFRL
>IaLEA28
MEKKAEEKGKLEGLPVESSPYTQYKDLEDYKKQGYGAEGHQQPIIGRGAA
SSTDAPTNTPAVGIAAPTQPPLSPADASRHGVP
>IaLEA31
MSQEQPMRSQAEQETSKSGDVQGEQVVGQSSAAALAKNETRDNVDTDISG
KQMITDSIGGEVVVRDNQSATFVSPKNNVSKKVTITIGEALEATALTAGD
KPVDYGDAAAIQAAEVRATGRTNIVPGGVAAAAQSAASRNARATRDEDKT
KLSEILSEASSKLPSDKPVTRKDAEGVIGAELRNDPNLCTRPGGVAASVA
AAARLNSQNSGLK
>IaLEA33
MDYSTHLPIYREDADADNDRHLKHRRSARHYARRVKDSLTTRVSKLICAV
VLGLLAIIGLITFILWLSLRPHRPRIRVEDFSLPALGQGSGFENAQINFN
VTVRNSNQAIGIYYDEAMQLTLWFEDQSIGSVSLLNPFYQPPKNTTVVAG
SLSGAALNVTNQHWEQFVNDVSRGLVLFRLELKTTIRFKVSSWNTKRHGM
HSNCPVGIGQDGTIAANYKDKTCSVYFS
>IaLEA32
MMAATTTPQSPGQEQVQPLAPAVSGHSHRVGDVENGGRPPAMDSKAGRKR
KCIKCCGCCSVVTLIIILVIVILALTVFRVRDPKVRMDSIQIEGLSSLTT
RNLNPNVNLTLFAGVSVKNPNAASFRFDEATMSLLYDGRVVGEAQVPPGN
ARARRTLKINSTINVMVQNLMGVPRLTSDLIAGKLPVGMTTRIHGRAKVL
GIIKKSATVRLNCTMSFDLSSQGIENLDCDRKVSL
>IaLEA35
MKTEKAEAEARAAADELSEVNKERRECQRVLGECEPAAGYEYRRQVREED
ERKPGVIGSIVKSVQGTLGHAKDAVTGKTNETAEATKETAQDAALRAKET
KDSAAEKAKQAKDLTTGKAAEYRDYTAEKAKETKDGAMQKAGEYRDYAAD
KTKQAADWTAEKAGEAKDTTVGKAKEAKDKTMEKAGEYKDYTAEKAKEGK
DTTVGKFGELKDSAADAAKRAMGFFVGKRDKNADQKAAETGQAVKQKAEE
TGQVAKQKAEETAQAAVEATSQAAKEEEAARRRMEEMKLKNEYLKDEGKH
WDEGYEVGRDASEKSGNGGGLMGALGGMKDKIKDTLAPKHTYEESNVAYG
ESGEGGGVRRVVVDMEATPAGKTAAKLKVSDQMSGQSFNDVGPLNEEGIR
IAKRSS
>IaLEA36
MSVKECSHHKERRKKLVQRFCGCLLILLFIILLTILIIWAVLQPKKPRFT
LQDATIFNFNVSAPNIFSTTLQISVSSRNPNSRIGIYYDNLDVYATYRDQ
QITYYTVIPAVYQGHKDVNLWSPFLYGNNVPIAPFNGPQLREDQAAGAVW
LTVKVSGRVRWKVGTVITGRYHLHVTCPAYIPFGVTPRYGGIVVGNAVKY
QLSQRCEVTAS
>IaLEA37
MEEEARREIPEMNTRKEPTIEPKSWWRGRNICLVITVIVVLVAVIAVVVG
VILFKAKHAVTTFDSVTLRDFDLSIDAPRLAVHVNLTVDARVSVTNPNRV
GFKYDSTSVLLRYRGLNIGDAPILAGEIGARETTSMNVTVTIIGDRLLTS
SQFFSDVISGVVPLSTYMRLTGKVHILFKIHVKSVTTCDLFINIANTTLT
KQSCDSHTNI
>IaLEA38
MASRIPRLASLRSFSSISTVIGCKSYRQPLFPPRSGLINWARTHFSKNQS
VYKHSSSEIDSTLKDCSEIGHEEFQKWGNGGGTFHKSSSIDPTAVIEIGA
VIHAESVVAANVHVGSGSIIGPAVTIGQSTRFGYNVAVTNCTIGDFCVLH
SGVCIGQDGFGFFVDEQGKMVKKPQNLNVRIGAHAEIGANTCIDRGSWRD
TVIGDHSKIDNLVQIGHNVVIGKNCMVCGQVGIAGSVTIGDYVTMGGRVA
IRDHVCIASKVRLAANSCVTKDINEPGDYGGFPAVPIREWRRQVATYRQS
MKTTWFTLSAMVGLYSLDKSVKCILIVHFCQSNMYSERNFMEVLPSSYPC
LGDSDKAAWLFSSGSGQTKSYKLVVNQKMAVGKQCTEKSEIYWWYFQVAT
VLTLVSLVIWRTLIPTSPSFTIAGFHVLPSDTKNSTTDHHNRSSVRLGIE
ILNPNKGMSIYYSDIYFTMNHNGIVVAKNSTPGFYQPCKNDTTRAVEMKA
DLQVLQQITGGNVSFKIGLETTVQYRIFKWKTKHHKMDYEAYVYNVTVNG
TDLGQNGTVLKKTVV
>IaLEA39
MNYSSGGRLPLHHQDPYSGDGSLKRHHSAHYYAHRVKESLTTRISKLICS
IFLGLLAFLGIIAFILWLSLRPHRPRIYLEDFSIPGLDKENGFEDAEIIF
NVTARNSNQGIGFNFDAMQVTVFYQDQSIGGASLLIPFYQSPKNTTVLAG
VLSGATLTVTNQRWQQFQADRSRGLVLFRLQLTSTMRFKVSSWHSKHHRM
HANCPVGVGKDGTITADYKGKRCPVYFS
>IaLEA40
MSSRPSESTNGRIPHPPLQSHHHYYPPPHSTSSSKASFKGCCCCLFLLFT
FMALLVIAVILVIVLALKPKKPQFDLQQVGVQYVGISPNSGVAAAASASV
SLNIRMVFAAANDNKVGIKYDESRFTVMYRGIPLGRGIVPAFYQPAHSIR
RVETTIVVDRVSLLQTDADALIRDATVNDRVELRVLGDVGAKIRILGFTS
PGVEVSVDCTIAISPRKQALTYKQCGFDGLSV
>IaLEA41
MSGMPGAWLAKFPRKSLQFSAAPAARRCMSKMGGTNRRSKAAAEAAEEDE
KRLEEVSPSWAPHPRTGIYFPAGHERVMDDVPSGAASLNQTYWLRSVDGV
DKPDPDVDYQTYGGRRHY
>IaLEA42
MSAHVRDEHGNPIQLTDQHGNPVYLTDERGRPMHLTGVATAVGSGDVVTH
DTAVIKQRLEEPIQQQQLHRSGSSSSSSSEDDGQGGRRKKKGLTQKIKEK
LPGKNKEHQQEEHPHATATVTHGGATSTTTGGQHPEHHEKKSVVEKIKEK
LPGYHH
>IaLEA43
MKMGVPAMHAKSDSEVTSIDASSPPRSPRRALYYVQSPSHHDLEKMSYGS
SPCGSPRNYQYHYHCSPIHHSRESSTSRFSASLKITRNPTPWKRLPTASD
HLQPQEDDQDQQLHDPYYPFKFYVLCFLFSFILLFSIFSLILWAASTPYK
PRIFVKSMKFEHFNVQAGIDATGVQTDMLTLNSTVKIFYRNPATFFGVHV
TATPLELYYYKLKIASGHMKKFYQPRKSKRVLVAVVEGNQIPVYGAVPIL
NDAKDHSDSVSVPLNLTFVIRSRAYILGRLVKSKFYNNILCQVTLRGNHL
GKPMNMTTPGSCIYH
>IaLEA34
MEREQVRPLAPASERPSSDDSETQKKEFRRKRRLRCGACLAALLLILTTL
ILVLIFTVFRVKEPIISLNAMTVAKLELSNGAPKPGSNVTLTADVSVKNP
NLASFRYSNTTSSLWYRGMVVGEARAPPGKTKARRTTRMNITVDIVTDRI
LSQPSLIGDISSGVLTMDSYTRVGGRMKFLKVISRYVVVKMNCTITVNIT
SRSIQTQKCKRKVKL
>IaLEA45
MADRVYPSSKPATNGAAAGGGGANPSFPATKAQLYNATRPVYRPQPSPRR
HKRSCCCSCCLWTTFLVVTLIILAAIAGAIFYVLYRPERPTFAVNSLHLA
QFNLSATTLTSKLNISVSTRNPNKKLTYFYDPITISTFSGDIPVGTGSFP
AFEHGTKNTTTLKTTISASKQTLDAGDISKLKSKMTLPLTLKLETKVKVK
VGGLKTKKVGIRVTCDGIHVNVPGGKSPSKATTSNVDCKVDLRIKIWKWT
L
>IaLEA47
MGDHHERMRIHPDPEVEAAPPLVPRGSFRSEKGDPSTTQPWRPRRRRRRS
CCCKCMCWTISVIVVLFIIIAACAGILYLVFQPKIPKYSVDNLRISDLRV
NPLDLSLYAKFNVRITAHNPNKKIGIYYERGSRLSVWYKTTKLCQGSLPK
LYQGHQNTTVLGVGLSGQSQYGNTLLSALQEAQQTGRVPLDLKIDVPVRI
KVGRLKLIKVGILGDCMLIVNSLSTNSLISIKASTCKFKLKP
>IaLEA44
MTSSRHSEPPPPSCSTQERYFHPLPAEPQTPQYIIVLPNYYRSHSYISRT
CRRRLIYSAGLLLLAVAVFLLWPSDPGVSVARLKLRGFRVHPFPPSLDIF
LDLIVKVQNRDFYSLDYNALVVSIAYRRKRLGYVTSEEGHLKARASSYIN
ATLQLKGVEIITDVLPLIEDVARGSVTFDTVTEISGQLGLFLLDLPLQGK
VSCEIVVDTKNETISHQNCYPE
>IaLEA46
MQKMMDGGKAPSRKRLKICCCALLLTIVVLVIVFVSLFFTVFKPKDPILT
PYPTKLQNVHFRFDPSPSISATLNLIIKVKNPNRGDFEYQDATASLDYRG
IFVAGIPVEHGTVPGRGEINVTTYANVTGDKIAGNPSFLEDMAAGSVMFT
SSAALPGKVKVLRTLKIHATVYMTCDVCVFTNQSYYVQSTCNARIKI
>IaLEA48
MASQQQNRAELDRRAREGETVVPGGTGGKSLEAQEHLAEGRHKGGQTRKE
QLGTEGYQQMGRKGGLSTGDESGGERAEREGIEIDETKFRNT
>IaLEA49
MADGAAVHSFAPSNGHHGEKPDAESPALMPSEARKKKRIKCVFFGAAFAV
FQTAVILLFLLLIMKYKAPKFLLRSATFDDFNVVAAPSNASFDARLNTQL
GVKNSNFGPYKYRESKVEFFYGDFVVGEAVVPASKATLKSTKKVEVAVRL
SSENVTDVKQLGSELSSGMLRLNVRSKLEGKVTLIFVMKKRKTSEMDCIL
TVHLEKKTFQDITCK
>IaLEA50
MSQEQPEAIKYGDILPVSGELAAKPVAMKDAAALQSAESRVLGETTREVG
AAAIIPLLHSAAALNESRGAVRRGEMTDVVRERGVEVREEVGADGAAIVT
EEVGGEVVAQYAHPGKGKSNTAADLSSPF
>IaLEA52
MQSAKQKVSDAAAVAKEHLDILAAKTDEKVEKAAARSKEEREIAEERRKA
KEAEAKMNLHEAKARHAAEKLQAKQAHLYPAAGPQHHHGANPVVGGQVGH
HEPVGTVAPTTGTVMPGYPLGSYPPHGHTRNF
>IaLEA51
MAPPSILKPLAVAMILMLAAAAATAAVGGKYRADDEDDDLMEEAIESELK
MVVDDARHKEAKDQSSESWTEWAKDKLSGGLGLKSSQHDGDTYDAAQHAA
KNTKDKITDSASGAGQYVAGKAEEIKKTASDKAGEAKDRTYQAAGDAKQK
AAEAAEKAYNKMGEAKDKAYQTAQDTKHKAAETAEQAYEKTGETKENAKH
KATETAEKAYEKTGETKDKAYQTAQDAKNKAAETAEKAYEKTGEAKDKAY
EKAEQSSNRRKEAEEKTRQAAKDVGEKAAEKAKEAKDAAAGTAKKAGEQG
SEKMGWAKEKAKEGYEAAKNKAGEALESAKDTIASNLGTAKEKSREMKDN
VVCSDKACKAKSKQRDEEL
>IaLEA55
MARTFSTAKQLSAFVLQRISVAATCRRGYAAAEGAVSRGRAKSDATAKSG
NEAVDKAAAAWYPDPVTGYYRPEDQDSKEMDAAELRQMFLKNRNPRQ
>IaLEA56
MGDQATPPVTGYPAAAGVAPTNSNGYYSNRQPPSGTVYAYAAPPPRGYNY
NYNNYNPYYQQPDPDALRRAIFLRRVFAVIIALFIIIGTVFFIIWLVLRP
RIPEFRADSLSVSNFNLSNNLVTANWEFQFTARNPNKKISLDYEHIYAEI
FYGEESLAETSVAPFYQDSRNETTSKAEFAAKGAFVENWAVERINKERPD
IEFRVWMLARVSFKAGSWRTRSRYLRVFCGGLTVGFALNSSSGNLVGAPR
QCRAGL
>IaLEA57
MASEQLIRRDGEESAGGERCMGRGQQKLQVQANEVSISIMPMPMPMESSP
YLKYYDVEDYNNNGRAYGGANRSLPQLSPRSATHPPTPQLDASSISIAHK
FAGIEKKLL
>IaLEA53
MAPKSRKLCCFTALLLIVIVLAAVCAALFLTVLKPRPPEIIPHPTRLRNV
TVGLFPEPSLSATLNMTITVKNPNYGDCSYKNTTAEVFYRGTPVTALPLE
DGAVPAKGQIDVVAHANLTGGKVVNSPSFLEDVGAGILNFTAVAKMPVKV
TVLKKIKFHVRVFVRCNMSVMVSDQSYDVLSTCTSKLKI
>IaLEA54
MAPPSTATAAPTQRRPFSPLRCIGIILLTTIIILGLVILILWLAVRPHRP
VYAVENGTVHNFNLTADNRLTADFNFTLKAYNPNKRVSILYAAGVEAQLY
FGNELIAFATWPAAFHQPVRNVTYLPLFLPAKDITLYGVTSRDFKNERSA
GKVDLVIKINARVRFKMGSWRSRYRRLRVICTPTDYYSSKGFKEAKCDTN
L
>IaLEA58
MAKHSRARGGGSGCNPFGCCCGCLFNCLCSCLFQILFTLLVLAGIVALIL
WFIFRPNAVKFYVDDAALSQFDFSAANNTLLYNLALNMSIRNPNKRIGIY
YDAIEVRALYAGQRFAAVNLDPFFQPTKNTTDLRAAFKGQNLLPLADGDK
SEYTAQKNNGAYRIDLKLFLQIRLKFWLIKSKKIKPTIECALDNVPLHSN
GASSSGNFERTKCHLDW
>IaLEA59
MSTKECTHHKDRRKKLVRRCFAGLLIFLFIVLLTILIIWAVLQPKKPRFL
LQDATIFNFNVSAPNIFSTTIQITVTSRNPNDNIGIYYDRLGVFAAFRGQ
QITYATAIPPVYQGHKDVNVWSPFVYGNNVPIAPFNGPLLSAAQADGGVW
LIFRLDGRVRWKVGTLITGRYHIHVTCPAYIPFGNDPRPGGIVVGNAVKY
QLVQSCDVSV
>IaLEA60
MEAMKETAANVGASAISGKEKTKAVVQEKMERMTAHDPMEKEMATKKKEE
RVNQAELNKQGAKEQNAAARQGASTTGTDKPHSYSTTGRTGNPTGAHQMS
AMPGHGTGAPTGKVTEGVVESRPIGTATGTKRTTVAHNTHAERDVNKGYG
TGERKGERHLSFHALFGLVDPQIPLCSGKFKLLIMAATATPSLQTAAAKP
CVSASRKVFKSSTASFGLENRGRSAAELKSLSFISATKLSSKAVNCIPLK
SRRMVTKAMSGASDNAPLPGLPIDLRGKRAFIAGVADDNGYGWAIAKSLA
AAGAEILVGTWVPALNIFESSLRRGKFDESRVMPDGSLMEIKKVYPLDAV
YDSPEDVPEDVKTNKRYAGSSNWTVKEVVETVKQDFGTIDILVHSLANGP
EVTKPLLETSRYGYLAALSASSYSYISLLKHFLPIMNPGGASISLTYIAS
ERIIPGYGGGMSSAKSALESDTRVLAFEAGRKHKVRVNTISAGPLRSRAA
KAIGFIDMMIDYSIENAPLQKELSAEEVGNAAAFLASPLASAITGAVVYV
DNGLNAMGVGVDSPVFKDLDIPKDKSHETVKQAVSV
>IaLEA61
MAEECHHNQKPAEEQVAVKAEDRGLLDFLGKKEEEKKPHCAEEEAISGEF
GEKVHVSEPPHGVEYKEDKKLHRSSSSSSSSSEEEYEEDGVIKKKKKEKK
GLKEKIKEKLSGESKEEVDTSVPVEKCDDEEPEEKKGFLDKIKEKLPGGG
HKKAEEEVPPPPPPAPAPAAEHHEGEPKKGFLDKIKEKLPGYHPKTEEEK
EKEKEKECH
>IaLEA62
MARSISNAKFVSAFVLDKVSVSATRSYMAAAAQGSVSGVAGRSNAMLKKG
GDESGKSATSWVPDPVTGYYRPESHVNEVDAADLRQMLLKNTTRQH
>IaLEA63
MPPPSSASRARRFSLVRCLTTCFSTVVILTGAIILIVWLAIRPNGIDYTV
DSAAVRSFNFSDDRLSGDFSFTIKAKNPNAKVSIYYDSIDASLSYDLYPI
GSGRGSPFYQPKKSTKEFELSFPTRRAALPDVATRDLKNQSSTTGKVAVD
LTINAKIRFKVWFVKSSHFMKVVCSPVNVPLSNKGFQAEFCEVFM
>IaLEA64
MGSEGSGGGQSRRWSWSSALIGAAAATATAALLSSKPRDPTFHLVSIDLT
SFKPNFPVMDADVILTVHVSNPNVAPIQYSPTEMSIFYAGSLLGSAHVKA
GSQPPRSCQLLRLPARLKGNELAKHSKKFVADVARREMVLDAAVDIEGAA
KVLWRDQRFRVHVDSHVKVDPVFLDVVDQENKSKLKICLL
>IaLEA65
MAAQECPHHSHSRQKRLLFAAALGVVILILLVVLLTWAVLRPSKPHFVLQ
DATIYAFNLTAGAGAAPALLTTNLQLTLSSRNPNGRIGVYYDRLRISAAY
RGKHITFPTLLPPTYQAPKEAALWSPFVYGNSVPVAPYLAAALSLDRNVG
TAMIHIRVNGRIRWRVGTFVSRRYHLNVDCPAYISFRGYNIPNTVVVGST
IKYRLILNCHVDV
>IaLEA66
MGDQTRPPPVTGYPAGPPNHNGYPPPSSGTAYPYAAPPPAAYNYNYYNNN
NPYYQQPDAYAVQRATFLRRVLAIFIACFVIAGTVIFIVWLILRPRLPEV
RVDSLSVSSFNLSDNFLSGNWDFQFTARNPNKKMTIDYDDIQASIYYDSK
QLAETSVAPFFQDRRSETASKATFAATRTFVDNWVVEGIKKETPNIDFDV
VMLARVKFKAGSWRARSRFLRVYCGDLKVGLAQNKSSGSLVGGPRQCIVR
L
>IaLEA67
MADRVHPRDSPPASLPASSNNSGEAVGQPAKPQCPAPAKPVPPPGTYVVQ
VPKDQIYRYPPPENARRFNALSKRKPRRSCCCRWLCSTLYLLVALIVALA
IAAGVLYLVFRPESPKYTVSGVAIKGLNLTSPSPISPEFDVTIRAENPND
KIGIYYRKGSSVTVFHSDVKLCEGALLAFYQPSNNVTVFPTALKGSNVVL
GSAVKSVIANQQRQGGVPFRLNIKAPVKIKIGAVKTWKITVKVKCDVTVD
ALTEKSNVISKDCKYSARPW
>IaLEA69
MTSSKKSDGQSPSSPTQFVHYQSLPSEPQQPQCIIVLPPYPRPRPIFDRS
FRNFLLCVSVIALLAVAVFFLWPSGPDVSVARLKLQGFKIHLIPLSIDIT
LDLTVKVRNPNFYSIDYKSLVVWIGYRGKQLGNVTSDKGHLQARASSYIN
ATLELEDVEIFGDVVSIIEDVSKGSITFDTVTEITGQLDLLFFHIPLEGK
VSCEIVVDTNNQTITSQDCYSERRSVMNLPQLQVSILCVHETSGFSAETL
LTRD
>IaLEA70
MADKSDKINPTAKLPAAAANGGAKSQLYNAPRPMYRPKPPSRRRGSRSCI
CCCCLWITFLLITLVLLVAVAGAVFWLIYRPQRPDFVVDSLQLSQLALTS
SALTSKFTVSLSARNPNKKVDFIYDPISVSVFSGDAAIGSGTIPGFEHGA
KNTTALKTNVAAAGETLDVDQASTIKSAIKNKSRFLVKITLDTKVKVKAG
GLKTKRVGIRVTCDDIRIAAPAKKSPSKATIPNDKCNVDIRFKIWKWNF
>IaLEA71
MPSGLMERDQIWPLASGSDRPSSDDEESHSNTKEIHRKRLIRKCSGCAAA
LLLVAVALIVILVFTVFRVKNPVITLNGVKIEKLEFLNGTSMPKPGSNMT
LKADISVKNPNYASMEYGNTSSNLLYHGTVVGEARGPPGTTRARRTARMN
ITVDIMTDRIVSQPSLSGDMSKGMLTINSYTEVEGKVKFLKVIEKHLVVK
MNCSVSLNVSSRQIQHQECERRVHL
>IaLEA68
MGDGDEQKKHCKFGAGRALCAFLLIFLILGAITLLILWLVYRPTKPKFTL
VSLAIYQLNLSSPPFLSAAMQFTLLTRNPHPRLSYHYDHLAAFVSYKNEV
IAPPVRLPPLTHGAKSTVAISPVLDRGPVAVSVAALNGLAMDEAYGMVAL
RVVLKGKLRYKGGAIKSRRYGVYVECDVLVGFNKEFGGAQLSLLPSSSPQ
CNTDM
>IaLEA72
MARSFSTAKLVADRVSVAVRRGYAAAAASQGGVSGGGVMKKAREASRKET
SWVPDPVTGYYRPENIAKEMDAAEMRAALLNNKIRRN
>IaLEA73
MARSFSTAKLVSAYVADRVSVAVRRGYAAAAASQGGVSGGGVMKKAREAS
RKETSWVPDPVTGYYRPENIAKEMDAAEMRAALLNNKIRRN
>IaLEA74
MGKPPHHHKPPSGRTNLASCIVATIFLIFILIVVFIVYFTVFKPKDPIIT
VNAIQLPTFSAANATVNFTFSQYVSVHNPNRAVFTHYDSSLQLLYSGAQV
GFMFIPAGKIHAGSTQYMAATFSVQSFPLSAAGQPLTVGPTVTDGLGGFR
VGPSLEIESRLDMAGRVRMLHFFTHHVEAKADCRVSVSVSDGSVMGFHC
>IcLEA1
MFDPYRSKPSRSGRTNLASCVVATVFLLFVAAIIVTVYFFLFKPKSPRIA
VDAVRFPTFSISNGTVNFTFFQYVSVTNPNRDQFTHYDSSLQLSYSGQPV
GVVFIPAGKIDAGRTQHMSAKFNVQSYPLPSALKAAGIVSSSQLAAAASG
GGMGMGPTMVIETRMKLVGRIRVLKVLTHRVVSKVRCGVVIQVSSGSVLG
IHC
>IcLEA3
MSQEQPRRQEQVEPVKYGDVFGVSGELADKPIAPQDAAMMQSAETAVLGQ
TQKGGPAAAMQAAAIANVRAGVVSPDDVSNPAGNQGVTVTETDVPGSRII
TESVAGQVVGQYVEAMPLPNYQGGGGGGGGNINAAGQVGITIGQALEASA
HALGNKAVDRSDAAAIQAAEVRATGTNVITPGGVAATAQSAAAYNEGLIR
DQDKVKLGNVLADATQKLPADKIATREDAEGVASAQQRNNLDISTTPGGV
AASVAAAARLNERGL
>IcLEA4
MADRVHANNSPPSSENSGQVAEQNAQQPGKPQLPVSSKPVPPPGTYVIQV
PKDQIYRYPPPENSRRLKSFSRRKSSRGCCCRCLCYSLCLLLVLIVAVAV
AAGVLYLVFRPESPKYTVSDVAIKGLNLTSSSAVSPEFDVIVRAENPNDK
IGIYYRKGSTVRVSYSGVELGHGELPVFLQPSNNVTDFHTALKGSGVLLG
NTVRSSLVRQQRQRKVTFNLDVKAPVKIKVGAVKTWEITVKVKCDVTVDA
LNEKSNVVSKDCNYSVKLW
>IcLEA5
MHYHHERRRKLCHRLWCFIILILIVVFLVWLILRPTKPHFILQDATVYNF
NLTAGDAAATGLNLLTTTIQVSVASRNPNRRIGIYYDRLDVYATYRGQQI
TAATLLPASYQGHKEVTVWSPFVNGNAVPVAPYLGLEISQDQNAGRVLIN
IRVDGRIRWKVGTFISGRYRLNANCPAYLSFGGEYSPNSILVGSTAKYQL
VQQCYVDV
>IcLEA6
MSAKDCAHHHRERRKFYHRLFLTLVSSIILILFIVFLIWLILRPTKPRFI
LQDATVYNFNVTGGGGGVSTGLNLLTTTIQVTLASRNPNERVGIYYDRLD
VYATYRGQQITLPTLLPASYQGHKDVTIWSPFLNGNTVPVAPYLGVEISQ
DQNAGRVLINIRVDGRIRWKVGTFISGRYRLDANCPAYLSFGENYSPNSV
LVGSTAKYQLVQNCHVDV
>IcLEA7
MSSSDNSVSKRGKRNGGWSWSSALVGAAAATATAALFSSKPRDPTFHLIS
IDLTSFNFNFPVLDADVILTVHVTNPNIASIEYSPAEMSIFYAGSFLGFA
RVQAGSQPPRSCQMIRLPARLSGLELAHHAKKFLADVTRREMVLDAAVDI
EGAAKLLWWDHRFKVHVDSHVTVDPIFLDVIDQENQSHMELLLA
>IcLEA8
MAPPSSAATARRPRRFNPLTCIAIFLLGVIVVVGLTILIAWLVIRPRRLV
YAVENATIHNYTLTSNNRLTATFNFTLEAFNPNTHAAVYYDDIEAQLFYD
DQLIAAHGGEPFFQPHQNVTHLDLFLPAKDAPVNANVARDFKVQRTNGNV
ELELRVYSKVRLKVGVWKSGHRKLKVICNLVVFFSSKGFDNSYCDVYM
>IcLEA9
MSQQQPRRPESGGQDPIKYGDVFDVSGQLAAKPITQQDAAAMQSAENTAF
GGTIKGGPAAVMQSAAARNVRNARVGPDNVTDVVREQGVSVKEDDVAGHR
FVTEAVGGDVVEQYIRPPAAEKTPSPASPEPGVVSDDITIGEALEATAIS
AGDKPVDQSDAAAIQAAEVRATGLGQILPGGVGADAQRAAEINGRTTRDE
FKTKIGDILTDASAKLVDDKPVTVEDAAGIVTAEARNKEDHATHPGGVAA
SMTAAAGLNQETAFNITV
>IcLEA10
MARSISNAKFVSAFVLDRVSVSASRSYTAAAAQGSVSGVAGRSNTMLKKG
GDESGKSATSWVPDPVTGYYRPESHVNEVDAAELRQMLLKNTTRQH
>IcLEA2
MDLVDKAKNFVGEKLAEMEKPEASIADVDITGVGFDGFSFLAKVDVKNPY
SVSIPICEIKYELKSATRMIASGTIPDPGSIKAKETTTLDVAVKVAHSVV
VSLARDIGGDWDIDYQLDLGLIIDLPVVGNFTIPLSQSGEIKLPTFSDFW
NKPKAEAETEAA
>IcLEA12
MQSAKETASNAAATAKSGMEKTKATVQEKAEKMTTRDPIQKEMASAKKDE
RKREAELEKQAVKDQNAASKQAAAAGGTPAFTSGADGGVHDPDVSGGRHG
TGTTAVL
>IcLEA11
MNDFDLGLNSLDYELWLSDVSIGGAELEKAAKIEKKGTSYIDLPVTFRPK
DFGSALWDMIRGKGTGYTMKGNINVDTPFGAMKLPISKEGGTTRLKKNKE
DGGDDEDED
>IcLEA15
MSGKECSIHKDRRQKSVQRLCACLLILLFLILLTILIVWAVLQPKKPRFI
LQDATIYNFNVSAPNIFSTTIQVTVSSHNPNRRIGVYYDRLDAFATYHNQ
QITYYTVIPPVYQGHKDTNLWSPFIYGNNVPIAPFNGPDLRQDQDAGAVW
ITVKLNGRVKWRVGSFTSGRYHLHVTCPAYIPFGNVPKNGGIVVGNAVKY
QLSRSCDVSV
>IcLEA14
MSGKECSIHKDRRQKSVQRLCACLLILLFLILLTILIVWAVLQPKKPRFI
LQDATIYNFNVSAPNIFSTTIQVTVSSHNPNRRIGVYYDRLDAFATYHNQ
QITYYTVIPPVYQGHKDTNLWSPFIYGNNVPIAPFNGPDLRQDQDAGAVW
ITVKLNGRVKWRVGSFTSGRYHLHVTCPAYIPFGNVPKNGGIVVGNAVKY
QLSRSCDVSV
>IcLEA13
MSNLNGAYYGPSIPPPAKSYHRPGGGSSCNPCGCLFSCLCNCLCQILCTL
LVVLGVVALALWLVLRPNKVKFYVDDAVLTQFDLSTTNSSLYYNLALNFT
VRNPNKRIGVYYDHFEAAALYKGQRFGSQNLQTFYQGHKNTTTLTTAFRS
NNIVDLSSGDRSSYNDEKSRGVYEIDVKLYLKIRLKIGWIKTKKIKPTIE
CDLKVPLQSNARSSDRFERTRCHLDW
>IcLEA16
MSQITDINKSPKHCGKRDLSIIQKLRFKNKIFFTIFTLLLSILSLIFLVW
LTLHPTKPHFSLTQADIYQLNLSTPHLLNSSIQLTLLSKNPNTKVGIFYD
EIKVYASYKGQQITLYTSLPPFYQGHEEANLLSAFLAGNGLPVAPSFSYE
VQRDQSAGRLVLMLKVNGNLRWKVGTWVSGKYRFNVNCVAMMPFGGSMPS
GPLISKQGTQCSTSI
>IcLEA17
MADQQRIHPVPDVDPERSPRPTAPLVPRGSFRSEKGDPEQQREAAEQPPF
PPPLRRTIPYSPSKPPKKRRSCCGRCLCCTCCFLFFLIVAIAASAGILFL
VFRPKIPKYSVDTLRITQLNLNNDNSLSATFNVNITARNPNKKIGIYYEG
GSNLSVFYAGTKLCEGSLPKFYQGHRNTTVLSVDLSGQTENASGLLQSLQ
AQQQTGTIPLNLRVKVPVKIKVGKLKLMKWKFLVKCRVNVNSLSQDNVIR
IRDSSCKFRFRL
>IcLEA18
MAHQYGDQHYGRRTDEYGNPVRQTDEWGNPVGEKDVWGNPVRQTDDYGNP
VHHGTGAAMGQYANTTTATGPTGGAYGTTGTAAYGTTGIGGGGEHYRPHE
TAGKEHHGTVGGILRRSGSSSSSSSEDDGHGGRRKKGMKEKIKEKLPGGG
HKDQDYYNQSQSTTTTTGYGGYGGEERQEKKGIMDKIKEKLPGGHH
>IcLEA19
MEKKAEDKGKLEGLPVESSPYTQYKDLEDYKKQGYGAEGHQQPIIGRGAA
SSTDAPTNTPAVGIAGPTQPQLPPADANRHRVP
>IcLEA20
MSQEQPMRSQAEQETIKSGDVQGEQVVGQSSAAALAQNETTDNVDTDNIS
GKQMITDSIGGEALVRDNQSTTTTFVSPKNNNSKKVTITIGEALEATALT
AGDKPVDYGDAAAIQAAEVRATGRTNIVPGGVAAAAQSAASRNARATRDE
DKTKLSEILSEASSKLPSDKPVTRKDAEGVIGAELRNDPNLCTRPGGVAA
SVAAAARLNSQNSGLK
>IcLEA22
MDYSTHLPIYREDADPDADTDRHLKHRRSARHYARRVKDSLTTRVSKLIC
AVVLGLLAIIGLITFILWLSLRPHRPRIRVEDFSLPALGQGTGLENAQIN
FNVTVRNSNQAIGIYYDDAMKITLWYQDQSIGSISVLNPFYQPPKNTTIV
AGSLTGAALNVTNQHWEQFVNDVSRGLVVFRLELKTTIRFKVSSWNTKRH
VMHSNCPVGIGQDGTIAANYKDKTCSVYFS
>IcLEA21
MMATITTPQSPGQEQAQPLAPAVSGHSHRVNDVENGGRPPSMDSKAARKR
KCIKCCGCCSVVTLVIILVILILAFTVFRVKDPKVRMDSIQIEGLSSLTT
SNLNPNVNLTLFAGVSVKNPNAASFKFDEATMSLLYDGRVVGEAQVPPGN
ARARRTLKINATVIVMVQNLMGVPRLTSDLIAGELPVGMTTTIHGRAKVL
GIIKKSATVRLNCTMSFNLSSQGIENLDCNRKVSL
>IcLEA25
MEDEARRETPEMNTRKEPSTKPKSWRRRRNICLVLTVIVLLLAVIAVVVG
VTLFKAKHVVTTFDSVALRDFDLSIDAPRLAVHVNLTVDARVSVTNPNRV
GFKYDSTSVLLRYRGLNIGDAPILAGEIGARETTSMNVTVAITGDRLLTS
SQFFSDVISGVVPLSTYMRITGKVHVLFKIHVKSVTTCDLFINIASTTLT
KQSCDFHTNI
>IcLEA23
MSAHVCDENGNPIQLTDQHGNPVYLTDEHGRPMHLTGVATTVSSGDVVTH
NSTTAVIKQRLEEPIQQQQLHRSGSSSSSSSEDDGQGGRRKKKGLTEKIK
EKLPGKNKEHQKEEHAHAATATVTHGGATSTTTGGHHPEHHEKKSVVEKI
KEKLPGYHH
>IcLEA26
MSVKECTQHKERRKKLVQRFCGCLLILLFIILLTILIIWAVLQPKKPRFT
LQDATIFNFNVSAPNIFSTTLQISISSRNPNSRIGIYYDKLDVYATYRDQ
QITYYTVIPAVYQGHKDVNLWSPFLYGNNVPIAPFNGPQLREDQAAGAVW
LTVKLSGRVRWKVGTVITGRYHLHVTCPAYIPFGVTPRYGGVVVGNAVKY
QLSERCEVTAS
>IcLEA27
MASRQTAKTEKAEAEARAAADELSEVNKERRECHRVLDQCEPAGYEYRRH
VREEEERKPGVIGSFVKSVQGTLGHAKDAVTGKTNETAEATKETAGDVAQ
RAKETKDAAAEKAKQAKDSTAGKAAEYRDYTAEKAKETKDGAMQKAGEYR
DYAADKAKQAADWTAEKAGEAKDTTVDKAREAKDKTVEKAGEYKDYTVEK
AKEGKDTTVGKFGELKDSAADAAKRAMGFFVGKRDNADQKAAETEEAVKQ
KAEETAQAAKEEEAARRRMEEMKLKNEYLKDEGRHWDEGYEVGRDASEKS
GNGGGGIMGALGGMKDKIKDTLAPKHTYEESNVAYDESGEGGGGLRRVVV
DMEATPTGKTAATLKVSDQMSGQSFNDVGPLNEEGIRIVKRNS
>IcLEA28
MEREQVRPLAPASERPSSDDLETVSDTQKKEFRRKRCLRCGACVAALLLI
LATLILVLIFTVFRVKEPIIRLNAMTVAKLELSNGMPKPGNNLTLIADVS
VKNPNLASFRYSNTTSSLSYRGTVVGEARAPPGKTKARRTSRMNITVDIV
TDRILSQPSLIGDIGSGVLSMDSYTRVGGRMKFLKVISRYVVVKMNCTIT
VNITTRSIQTQKCKRKVKL
>IcLEA24
MAVGKQCTEKSEIYWWYFQVSTVLTLVSLVIWRTLIPSSPTFTIAGFHVL
PSDAKNSTTDHHNSTSVSLGVEILNPNKGMSIYYSDIYFTMNHNGIVVAK
NSTPGFCQPCKNDTTRAVEMKADLQFLQQITGGNLSLKIGLETTVQYRIF
KWKTKHHKMDYEAYVYNVTVSPNGTYLGQNGTVLKKTVF
>IcLEA33
MQKTMDDGSGKASSRKSLKICCCALLLTIVVLVIVFVSLFFTVFKPKNPI
LTPYPTKLQNVHFQFDPNPSITAALNLIIKVKNPNRGDFEYQDATASLEY
RGISVAGIPVEHGTVPGRGEINVTTYANVTGDKIAGNPSFLEDMAAGSVM
FTSSAALPGKVKVLRTLKIHATVYMTCDVCVFTNQSYYVQSTCNARIKI
>IcLEA32
MMSNTLRQRAYTVAAESVKGQEAAAASSSVMRREAAAELTREGGAGGGKA
VERDVFWMRDPKTGNWIPETHFHEIDIAELRNKLLPCNPKL
>IcLEA31
MSSKVVTSLIRRGYTVAAERVKAGQAVKRAAVESPAAGEKAAEKEAAVFW
MRDPKSGNWVPETHFDDVDAADLRKQLLLSNCKKAF
>IcLEA30
MADRVYPASKPATNGAAASGGANPSFPATKAQLYNATRPVYRPQPSPRRH
KRSFCCSCCLWTTFLIITLVILAAIAGGIFYVLYRPEQPTFAVNSLHLSQ
FNLSSTTLTSKLNISVSARNPNKKLTYFYNPITISTFSGDIPVGTGSFPA
FEHGTKNTTTLKTTISTSKQTLDAGDISKLKSKKTLPLTLKLETKVKVKV
GGLKTKKVGIRVTCDGIRVNVPGGKSPSKATTSNVDCKVDLRIKIWKWTL
>IcLEA29
MVLSSLNELFIFPSCFLLVMLPGLLGPPHHLPISISLCLCSIGPNTTAAN
MTSSRYSDPPPPSCSAQERYFHPLPAEPQTPQYIIVLPNYYRSHSYISRT
CRRRLIYSAGLLLLAVAVFLLWPSDPGVSVARLKLRGFRVHPFPPSLDIS
LDLIVKVQNRDFYSVDYNALVVSIAYRRKRLGYVTSEEGHLKARASSYIN
ATLQLKGVEIITDVLPLIEDVARGSVTFDTVTEISGQLGLFLLDLPLQGK
VLCEIVVDTKNETISHQNCYPE
>IcLEA34
MRIHPEVEVEAAPPPMPTRPLVPRGSFRSEKGDPSTQPWPPRKGRRRSCC
CKCICWTVSVIVVLFIIIAACAGILYIVFQPKIPKYSVDNLRISDLRVNP
LDLSLYAKFNVRITAQNPNKKIGIYYERGSRLSVWYKTTKLCQGSLPKLY
QGHQNTTVLGVALSGQSQYGNTLLSALQEAQQTGRVPLDLKIDVPVRIKV
GRLKLMKVGILGDCMLIVNSLSTNSVISIKASTCMFKLKP
>IcLEA37
MASQQERQELDARARQGETVVPGGTGGKSLEAQEHLAEGRSRGGLTRKEQ
LGTQGYQEMGSKGGQTRKDQLGKEGYQEMGRKGGLSTMDKSGGERAAEEG
IHIDESKFKTHRG
>IcLEA38
MGSKQEAEEAMNTVEGSDAVFRRKSADARRRTTVCLVVGGLILLVVIIII
VLAFTVFKARKPVTTVDSVSLADLDLSFDILKLAVRLNLTLDADVSVRNP
NRVGFKYDNSSVLLKYRGVDVGDAPIPAGKIGARQTVPMNISLTIMADRL
LSNNQLFTDVRAGTIPLSTFTRISGTVRILFNIHVKSETSCDLLINVASR
SVANQTCHYKTKL
>IcLEA39
MARSISNANFVSAFVLNRVSVSATRGFQFHDELGFMKRLDDLFSCRSYTA
AAAAQGSVSGGAGRSNAMLKKGGDESGKSAATSWIPDPVTGYYRPESHAN
EVDAAELRQMLLKNTTRPH
>IcLEA40
MTTPPPSPGSATAAKEQVRPLANHRYLHVDVENDGFSVEVKTTRHRHHGK
CIKGCGCCTAVLLVVAVAIIVLAATIFHVKDPTIKMNAITIDGLSFLSSG
NLNPGVNLTLVSDLSVKNPNAASFKFNEAATSLFYDGKVVGEAKIPAGNA
RARRTVQLNVTVDVMVEKLLEVPRLKSDLVTGELPVGIYTIIHGKVKLLR
IVKKSATLKMNCTMSFNILRQDIENLDCLREISL
>IcLEA41
MSVFGEKEKEMLIYLCXFIPNYMHIHRQNCVCPTSGRGKRITNRDKQLMS
QINIESPKHCSKRECCIHKKLFFAVFTFLFSILSLIFIVWISLHPSRPEF
SLTEANITQLNLSTSHLLYSSIQLTLLSKNPNKKIGIYYDEMQVFASYKG
QQITVYTSLPPFYQGHEDTNILSASLTGNGLAVAPSVIYFAQHDQSAGKL
VLALKAIGKLRWKVGIWVSGKYRYNVNCIAVMPFGPSSALSSARFKQGTQ
CSTTL
>IcLEA35
MAAEFGEQYGDMQGQMRRGDGHGNNTMEHQNITEGMHGGPHGTTPTVVEG
MHLHQQQQPQLRRSGSSSSSSVSACFSLSLLNTSEDDGEGGRRKKGSKGK
MKDKLATGQVEAEHHHHPTSAAAHITSTEGGEEAGAGVEKKGMMEKIKEK
IPGMH
>IcLEA36
MSSTHHTKTDSEVTSLAPSSPNRPVYYVQSPSRDSHDGEKTTNSFHSTPI
LSPMGSPGRASRDSSSTRFSGSLKPGSQKSSSGSRSNSRRHHHHHRKEEK
QWKEFDAIEEEGLLDEGHRRKGIPRRCYFPAFIVGFFLLFGFFSLILWGA
SRNQKPVVTMKSISFDEFVVQAGMDHSGVATEMVSMNSTVKFVFRNKGTF
FGMHVTSTPLDLSFSELTVATGTINKFYQSRKSQRTLTVTLRGNGIPLYG
GGADLSSKEGKPTAPVPLTLSFTVRARAYVLGRLVKPKFYRRVHCSVIMD
PKKMNKALQIKNNCTYT
>IcLEA43
MASQQQNRAELDRRAREGETVVPGGTGGKSLEAQEHLAEGRHKGGQTRKE
QLGTEGYQQMGRKGGLSTGDESGGERAEREGIEIDESKFRNT
>IcLEA42
MADGAAVHSFPPPSNGEKPDAESAALMPSEAEELLRKKKRVKCVLFGAAF
AVFQTAVILVFVLLIMKYKAPKFRLRSATFDNLNVVAESSNASFDAGLNA
QLGVKNSNFGPYKYPESKVEFLYGEFVVGEAVVPGSKAGLKSTKKVEVAV
RVSSENVTNVKQLGSELSLGMLRLNVRSKLEGKVTLMFVMKKKKTSEMDC
ILTVHLDKKTFQDITCK
>IcLEA45
MAPPSILKPLAVAMILMLAAAAATPAVGGKYSADDEDDELFEEAIESELK
TAVDDARRKEAKDQSSESWTEWAKDKLSEGLGLKSSQHDGDTYDAAQHAA
KNTKDKITDSASGAGEYVAGKAEEIRRAASDKAGEAKDRTYQAAGDAKQK
AAEAAEKAYNKMGEAKDKAYQTAQDAKQKAAETANQAYDKTGETKDKAYQ
TAQSAKHKAAETAEQAYQKTGETKDNAKHKAAEMAEKAYEKTGETKDKAY
QTAQDAKNKAAETAEKAYEKTREAKDKAYEKAEQSSNRRREAEEKTRQAA
KDVGEKAAEKAKEAKDAAAGTAKKAGEQGSEKMGWAKEKAKEGYEAAKNK
AGEALESAKDTIASNLGAAKEKSREMKDDVVCSDKACKTKSKHRDEEL
>IcLEA46
MSEEQLEPIKYGDILPVSGELASKPVAMKDAAALQSAESRVLGETTQEVG
AAAIIPLLHSAAALNESRGAVRRDQMTDVVRERGVEVREEVGADGAAIVT
EEVGGEVVAQYVHPGKEKTRNLTS
>IcLEA44
MQSAKQKVSDAAAAAKEHLNILAAKTDEKVEKAAARTKEEREIAEERRKA
KEAEAKMNLHEAKARHAAEKLQAKQAHLFPAAGPQHHHHEPVGTVAPTTG
AVMPGYPLGGYPHGHGHTRNI
>IcLEA47
MAKHSRARGGGSGCNPFGCCCGCLFNCICSCIFQILFTLLVLAGVVALVL
WFIFRPNAVNFYVDDAAVSQFDFSAANNTLFYNLALNMSIRNPNKRIGIY
YDAIEARALYAGQRFAAVNLDPFFQPTKNTSDLHATFKGQNLLPLADGDK
SEYTSQKNNGVYRIDLKLFMQIRLKFWFIKSKKIKPTIECALDNVPLHSN
GTSSGNFERTKCHLDW
>IcLEA48
MSTKECTHHKQRRKKLIRQCFAGLLIFLFVVLLTILIIWAVLQPKKPRFL
LQDATIFNFNVSAPNIFSTTIQITVTSRNPNDNIGIYYDRLGVFAAFRGQ
QITYATAIPPVYQGHKDANVWSPFVYGNNVPIAPFYGPLLSEAQADGGVW
LIFRLDGRVRWKVGTLITGRYHIHVTCPAYIPFGNAPRPGGIVVGNAVKY
QLVQSCDVSL
>IcLEA49
MEAMKETAANVGASAISGKEKTKAVVQEKMERMTAHDPMEKEMATKKKEE
RINQAELNKQEAKEQNAAARQGASTTGTDKPHSYSTTGRTGNPTGAHQMS
ALPGHGTGAPMGQCRPNWAFEFRIKAHTLKSPSPAARDTEGQNSEFIIAG
NFPPVLTHNCGTFKASQRPPSTNFFSFVFIETLYTHISPHLYNSKERERE
RDLSFHALFGLVDPQIPLYSGEFNLLIMAATATPSLQIAAAKPCVSASRK
VFKSSTASFGLENRGRSAAELKSLSFISATKLSSQGFNCIPLKSRRIVTK
AMSGASDNAPLPGLPIDLRGKRAFIAGVADDNGYGWAIAKSLAAAGAEIL
VGTWVPALNIFESSLRRGKFDESRVLPDGSLMEIKKVYPLDAVYDSPEDV
PEDVKTNKRYAGSSNWTVKEVVETVKQDFGTIDILVHSLANGPEVTKPLL
ETSRYGYLAALSASSYSYISLLKHFLAIMNPGGASISLTYIASERIIPGY
GGGMSSAKSALESDTRVLAFEAGRKHKVRVNTISAGPLRSRAAKAIGFID
MMIDYSIENAPLQKELSAEEVGNAAAFLASPLASAITGAVVYVDNGLNAM
GVGVDSPVFKDLDIPKDKSHETVKQAVSV
>IcLEA50
MAEECHHNQKPAEEQVAVKAEDRGLLDFLGKKEEEKKPHCAEEEAISGEF
GEKVHVSEPPHGVEYKEEEKKLHRSSSSSSSSSDEEYEEDGVMKKKKKEK
KGLKEKIKEKLSGESKEEVDTSVPVEKCDDEEPEEKKGFLDKIKEKLPGG
GHKKAEEEVPPPPPPAPAAEHHHEGEPKKGFLDKIKEKLPGYHPKTEEEK
EKEKEKDGECH
>IcLEA51
MARSFSNAKLVSAYVADRVSVAVRRGYASAAASQGGVSGGGVMKKAGEAS
RKETSWVPDPVTGYYRPENIAKEMDAAEMRAALLNNKIRRN
>IcLEA52
MARSFSNAKLVSAYVADRVSIAVRRGYAAAAASQGGVSGGGVMKKAGEAS
RKETSWVPDPVTGYYRPENIAKEMDAAEMRAALLNNKIRRN
>IcLEA53
MGKPPHHHKPPSGRTNLASCIVATIFLIFLLIVVFIVYFTVFKPKDPTIT
VNAIQLPTFSAANATVNFTFSQYVSVQNPNRAVFTHYDSSLQLLYSGTQV
GFMFIPAGKIHAGKTQYMAATFSVQSFPLSAAGQPLTVGPTVTDGLSGFR
VGPELEIESRMDMAGRVRMLHFFTHHVEAKADCRVSVSVSDGSVMGFHC
>IcLEA55
MAPPSTTAAAAPTQRRPFSPLRCIGIILLTAIIILGLVILILWLAVRPHR
PVYAVENGTVHNFNLTDDNHLTADFNFTLKAYNPNKRVSIFYAAVEAQLY
FGNEQIAFATWPAAFHQPVRNVTYLPLFLPAKNVTLYGVTSRDFKNERSA
GKVDLVIKINGRVRFKMGSWRSRYRRLRVICTPTDYYSSKGFKEAMCDTD
L
>IcLEA54
MAPKSRKLCCCTALLLIIIVIAAVCAALFLTILKPRPPEIIPHATRLRNV
TVALFPEPSLSATLNMKITIKNPNYGDCSYKNTTVEVYYRGIPVSALPLE
DGAVPARGQIDVVAHANLTGGKVVNSPSFLADVGAGSLNFTAVAKMPVKV
TVLKKIKFHVKVFVSCNMSVMVSDQSYDVLSTCASKLKI
>IcLEA57
MGDQAAPPVTGYPAAAGVAPTNSNGYFSNRTPPSGTAYAYAAPPPRGYNY
NYNYNPYYQQPDPDAVRRAIFLRRVFAVIIALFIIIGTVFFIIWLVLRPR
IPEFRADSLSVSNFNLSNNLVTANWEFQFTARNPNKKISLDYEHIYAEIF
YEDESLAETSVAPFYQDSRNETTSKAEFAAKGAFVENWVVERINKERPDI
DFRVWMLARVSFKAGSWRTRSRYLRVFCGGLTVGFARNSSSGNLVGAPRQ
CRAGL
>IcLEA56
MARTFSTAKQLSAFVLDRISVAATCRRGYAAAEGAVSKGRAKSDAKAKSG
NEALEKAAASWYPDPVTGYYRPEGEDDKEMDAAELRQMFLKKKNLRQ
>IcLEA58
MAEKVYPASKPTVNGATTGPAAAAANSGTNPPKKAQLYHATRPVYRPSGR
RNRSCLCSCCLWTTFLIITLVFLAAVAGVIFWAVYRPHRPSFTVNSLSFS
QFNISSTKLTSNFTSTISARNPNKKLTFLYDPITVSLFSDDITVGTGSLP
GFRHGTKNTTTLKAMVTTSGKTLDGGEISTLKSTLKSKNTLPVKIRLETK
VKVKVGSLKTKKVGIRVTCDSIKVTVPAGKSPAKTTTSNVKCKVDTRIKI
WKWTF
>IcLEA59
MKKPTLGPRRRTNPLVWCLAIICAVLTVVVILTGIVVFIGYMVARPKVPQ
MSVANAHIDTLYYDMVSLLTVKISIVIKAENDNAKARAYFYKTSYALSFH
GVKVAYLNADPFEVPRNSSTELYYQVESSPIPLTPAEGERVEAGLKNSNV
TFELKGNTRTRWRVWVIGSVRFWLHLDCRLKLPVDGTTIYPKCSTKSR
>IcLEA62
MADKSDKINPTAKLPAAANGGAKSQPYNAPRPMYRPKQPSRRRGSRSCVC
CCCLWITFLVITLVLLVAVAGAVFWLIYRPQRPDFVVDSLQLSQLALASS
ALTSKFTVSLSARNPNRKVEFIYDPISVSVFSGDAAIGSGTIPGFEHGAK
NTTALKINVAASGETLDVDQASTIKSAIKNKSRFPVKITLDTKVKVKAGG
LKTKRVGIRVTCDDIGVAAPAKKSPSKATIPNDKCKVDIRFKIWKWSF
>IcLEA60
MGDGDEQKKHCKYGAGRFLCAFLLIFLILAAITLLILWLVYRPTKPNFTL
VSLAIYQLNFSSPPFLSATMQFTLLTRNSHPRLSYHYDHLSAFVSYKNEV
IAPPVSLPPLSHGAKSTVAISPVLYRGPVAVSVAALNGLAMDEAYGMVAL
RLVLKGKLRYKGGAIKSRRYGVYVECDVLVGFNKEFGGAQLSLLPSSSPQ
CNTDV
>IcLEA63
MKAIKEKLHDISAMRHAKAQAKEEERAEKEYAKSRVEAAHEKRLARGKQA
EMDLHIAKAADKVVQHQEACMLSQPSDACAGDYAGRPPSATICSADGNPI
CR
>IcLEA64
MPSGLMERDQIWPLASGSDRPSSDDEESHSNTKEIHRKRLIRKCCGCAAA
LLLVAAALIVVLVFTVFRVKNPVITLNGVNIEKLEFLNGTSLPKPGSNMT
LKADISVKNRNYASMEYGNTSSSLLYHGTVVGEARGPPGTTRARRTVRMN
ITVDIMTDRIVSQPSLSGDMSKGILTINSYTKVEGKVKFLKVIKKHLVVK
MNCSVSLNVSSRQIQHQECQRRIHL
>IcLEA61
MTSSKKSDGQSPSSPTQFVHYQSLPSEPQQPQYIIVLPPYPRPRPIFDRS
CRNFLLCFSVIVLLAVAVFFLWPSGPDVSVARLKLQGFKIHLIPLSIDIT
LDLSVKVRNPNFYSIDYTSLVVWIGYRGKQLGNVTSDKGHLQARASSYIN
ATLELEDVEIFSDVVSIIEDVSKGSITFDTVTEINGQLDLFIFHIPLEGK
VSCEIVVDTNNQTISSQDCYPE
>IcLEA65
MARSISNAKFVSAFVLDRVSVSASRSYTAAAAQGSVSGVAGRSNTMLKKG
GDESGKSATSWVPDPVTGYYRPESHVNEVDAAELRQMLLKNTTRQH
>IcLEA66
MPPPSSAARARRFSLARCLTTCFSTVVILTGAIILIVWLAIRPNQIDYTV
DNAAVRNFNFSDDRLSGDFTFTIKAKNPNAKVSIYYDSIDASLSYDLYPI
GSAHGSPFYQRKKSTKEFELFFPAKRAVLPDVANRDLKNQSSTTGKVAVD
LTIYAKIRFKVWFVKSSHLMKVVCSPIKVPLSNKGFQAEFCEVFM
>IcLEA67
MGSEGGSGGGGGGQSRRWSWSSALIGAAAATATAALLSSKPRNPTFHLVS
IDLTSFKPNFPVMDADVILTVHVSNPNVAPIQYSPTEMSIFYAGSLLGSA
HLKAGSQPPRSCQLLRLPARLKGNELAKHSKKFVADVARREMVLDAAVDI
EGAAKVLWRDQRFRVHVDSHVKVDPVFLDVVDQENTSKLKICLL
>IcLEA68
MAAEECPHHSHSRRKFRRLLIAAALGVAILILLVVVLTWAVLRPTKPRFV
LQDATIYAFNLTAAAPAAVLTTNLQLTVTARNPNGRIGVYYDHLRIYAAY
RGHQITLPTHLPPTYLPPMETALWSSFVYGNSVPVAPHLAAALSLDRNVQ
GTAMINIRVNGRIRWRVGTFVSGRYHLNVDCPAYISFGGNIPNTVVVGST
VKYRLILNCHVDV
>IcLEA69
MGDQTRPPPVTGYPAGPANHNGYPPPSSGTAYPYAAPPPAAYNYNYYNNN
NPYYQQPDAYAVQRATFLRRVLAIFIACFVIAGTVVFIVWLILRPRLPEV
RVDSLSVSSFNLSDNFLSGNWEFQFTARNPNKKMTIYYDDIHSLIYYGSK
QLAETNVAPFFQGTRSETASKATFAATRTFVDNWVVEGIRKETPNIEFNV
VMLARVRFKAGSWRARNRFLRVYCGDLKVGIAQNKSSGNLVGGPRQCIVR
L
>IcLEA70
MADRVHPRDSPPASLPASSNNSGEAVEQPAKPPQCPAPAKPVPPPGTYVV
QVPKDQIYRYPPPENARRFNALSKRKPRRSCCCRWLCYTLYLLVALIVGL
AVAAGVLYLVFRPESPKYTVSGVAIKGLNLTSPSPISPEFDVTIRAENPN
DKIGIYYRKGSSVTVFHSDVKLCEGALPAFYQPSNNVTVFPTALKGSNVA
LGSAVKSVLANQQRQGRVPFRLNIKAPVKIKIGAVKTWKITVKVKCDVTV
DALTEKSNVVSKDCKYSARPW
>InLEA2
MSSHHNKTDSEVTSSLAPSSPNRPVYYVQSPSRDSHDGEKTTNSFHSTPIISPAGSPGRHSRGSSSTRFSGSLKPGSHKSSSRHHHRPRKEFDAIEEEGL
LDDHRRHTGFPRRCYYFLAFLVGFFLLFGSFSFILWGASRNQKPHITLKSISFDQFGIHAGMDNSGVATEMVSMNSTVKLLFRNTGTFFGVHVTSSPFDL
SFSQITVATGAIRKFYQSRKSQRTVTVTLRGSGIPLYGGGASLSSDDGKPTAPVPLTLSFMVRARAYVLGRLVKPRFDRRVQCSVVMEPKKMNVAISLRK
SCNYS
>InLEA43
MSIRNPNKRIGIYYDVIEARAFYAGQRFAVGNLDPFFQPTKNTSDLRAVFKGQNLVPLADGDKSEYTSQKNNGAYGIDLKLFLQIRLKFWLIKSKKIKPT
IDCALDNVPLHPSNGNFERTQCHLDW
>InLEA44
MEAMKETAANVGASAIAGKEKTKAVVQEKMERMTAHDPMEKEMATKKKEERINQAELNKEEAKEQNAAARQGASTTGTNKPHSYSTTGRTGNPMGAHQMS
AMPGHGTGAPMGQVTEGVVESRPIGTATGTQRTTVAHNTHAGREVNKGYGTGGATYN
>InLEA45
MAEEFHHNKPAEEQVVEDRGLLDFLGKKEEEKKPHCAEEEAISGEFGEKVHVSEPPHGVEHKEEKKKLHRSSSSSSSSEKLSGESKEEVDTSVPVEKCDD
EEPEEKKGFLDKIKEKLPGGGHKKAEEEVAPPPPPAPAAEHHHEGEPKKGFLDKIKEKLPGYHPKTEEEKEKEKEKDGECH
>InLEA38
MARTFSTAKQLSSFVLHRISVAATCRRGYAAVEAAEGAVSSGSPAKSNATPPKSGNEGQDKAESSWYPDPVTGYYRPEDEDNKEMDAVELRQMFLKKQKP
KKAI
>InLEA56
MSGKECSIHKDRKQKAVRQLCGCILILLFLILLTILIVWAVLQPKKPRFILQDATIYNFNVSAPNIFSTTIQVTVSSHNPNRRIGVYYDRLDAFATYHNQ
QITYYTVIPPVYQGHKDTNLWSPFIYGNNVPIAPFNGPDLRQDQDAGAVWITVKLNGRVKWRVGSFTSGRYHLHVTCPAYIPFGNVPKNGGIVVGNAVKY
QLSRSCDVSV
>InLEA6
MSQITDISKSPKHCAKRDLSIIQKLRFKNKIFFTIFTLLLSILSIITLNPNTKVGIYYDEIQVYASYKGQQITLYTSLPPFYQGHEESNLLSAYLVAGNG
LPVAPSFSYEVQRDQSAGRLVLMLKVNGNLRWKVGTWVSGKYRFNVNCVAMMPFGVSMPSGPLISKQGTQCSTSI
>InLEA48
MDLVDKAKNFVGEKLAEMEKPEASIADVDIKGVGFDGFSFLAKVDVKNPYSVSIPICEIKYELKSAGRVIASGTIPDPGSITGKETTTLDVAVKVPHSVV
VSLARDIGGDWDIDYQLDLGLIIDLPVVGNFTIPLSQSGEIKLPTFSDFWKKSEPEAA
>InLEA55
MQSAKQKVSDAAAAAKEHLDILAAKTDEKVEKAAARSKEEKEIAVERRKAKEGEAKMNLHEAKARHAAEKLQAKQAHLYHGANPVVGGQVGHHEPVGTVA
PTTGAVMPGYPLGGYPHGHGRHTRNI
>InLEA7
MMNPKYESDHGSTPTTPKCLSPLESPSYSPSYGADSASSRVSGNLRWARGNRRHSEKGSRECKVIDEELVPDNPYGNGGGYSIIEKGFSIIEKLLIGFAG
FSLFFACFCFIVWSASRPYKTLVSLKALNVHSFYYGQGSDHTGVPTRLLTVNCSLRMATHNPATFFGIHVSSTAVNLKYSQLTVATGEVDEYYQPSKSHK
ELTVRLHGHKVPLYGTGTSFVDLDNKGGVPLKLDFEMRSHGYLIGNLVKTKHTRHVSCSLIIKSGMTKHVVLHKKSCTWN
>InLEA8
MMNPKYESDHGSTPTTPKCLSPLESPSYSPSYGADSASSRVSGNLRWARGNRRHSEKGSRECKVIDEELVPDNPYGNGGGYSIIEKGFSIIEKLLIGFAG
FSLFFACFCFIVWSASRPYKTLALNVHSFYYGQGSDHTGVPTRLLTVNCSLRMATHNPATFFGIHVSSTAVNLKYSQLTVATGEVDEYYQPSKSHKELTV
RLHGHKVPLYGTGTSFVDLDNKGGVPLKLDFEMRSHGYLIGNLVKTKHTRHVSCSLIIKSGMTKHVVLHKKSCTWN
>InLEA10
MQKIRDDDGTGGKASSRKSLKICCCVLLLTIVVLVIVFVSLFFTVFKPKNPILTPYPTKLQNVHFRFDPNPSISATLNLIINVKNPNRGDFEYQGATASL
DYRGISVAGIPVEHDTVPGRGEINVTTYANVTGDKIAGNPSFMEDMAAGSVMFTSSAALPGKVKVLRTLKIHATVFMTCDVCVFINQSYYVQSTCNARIK
L
>InLEA11
MSSKVVTSLFRRGYTVAAERVKGQAAAGVKRAAVETPAAGEKEAVFWMRDPKSGNWVPEIHFDDVDAADLRKQLLPSNCKKVF
>InLEA12
MTSSRHSDPLPPSCSTQERYFHPLPAEPQTPQYIIVLPNYYRSHSYISRTCRRRLIYSAGLLLLAVAVFLIWPSDPGVSVARLKLRGFRVHPFPPSLDIY
LDLIVKVQNRDFYSVDYNALVVSIAYRRKRLGYVTSEEGHLKARASSYINATLQLKGVEIITDVLPLIEDVARGSVTFDTVTEISGQLGLFLLDLPLQGK
VSCEIVVNTKNETISHQNCYPE
>InLEA9
MSEHQRIRIHPEVEAPPPPTRPLVPRGSFRSEKGDPSTQAWQPQKSKRSCCCKCMWWTVSVIVVLFIIIAACAGILYLIFQPKIPKYSVDNLRISDLRVN
PLDLSLYAKFNVKITAQNPNKKIGIYYERGSRLSVWYKTTKLCQGSLPELYQGHQNTTVLEVALSGQSQYGNTLLSALQEAQQTGRVPLDLKIDMPVRIK
VGRLKLMKVGILGDCMLIVNSLSTNSLISIKASTCKFKLKP
>InLEA19
MERDQVRPLAPASERLSSDDLETVSNTQKKEFRRKRCLKCGACLAALLLILATLIVVLIFTIFRVKEPIIRLNAMTVQNLELANGAPKPGSNVTLTADVS
VKNPNLASFRYSNTSSSLSYRGTVVGEARAPPGKTKGRRTSRMNITVDIVTDRILSQPSLIGDISTGLLTMDSYTRVGGRMKFLKVISRYVVVKMNCTVT
VNITTRSIQTQKCKRKVKL
>InLEA39
MARSISNAKFVSAFVLDRVSVSATRSYTAAAVAAQGSVSGVAGRSNTMLKKGGDESGKSATSWIPDPVTGYYRPESHVNEVDAAELRQMLLKNTTRQH
>InLEA46
MADGAEYAVHSFPPPSNGHHGEKPATESAALMPSEELRKKKRIKCVLFGAAFAVFQTAVILVFVLLIMKYKAPKFRLRSATFDNLNVVAAPSNASFDARL
NVQLGVKNSNFGPYKYRESKVEFSYGEFVVGEAVVPGSKAALKSTKKVEVAVRLSSENVTNVKQLGSELSSGMLRLNVRSKLEGKVTLIFVMKKRKTSEM
DCILAIHLDKKEFQDITCK
>InLEA23
MGSKQEAEEAMNTEAGSSAAFRRKPADARKRTTVCLVVGAVILLLIIIIIILAFTVFKAKKPVITVDSVSLADLDLSFDILRLAVRLNLTLDADVSVKNP
NHVGFKYHNSSVLLKYRGLDVGDAPILAGKIGARQTVPMNISLTIMADRLLSNNQLFSDVRAGTIPLTTFTRISGR
>InLEA22
MGSKQEAEEAMNTEAGSSAAFRRKPADARKRTTVCLVVGAVILLLIIIIIILAFTVFKAKKPVITVDSVSLADLDLSFDILRLAVRLNLTLDADVSVKNP
NHVGFKYHNSSVLLKYRGLDVGDAPILAGKIGARQTVPMNISLTIMADRLLSNNQLFSDVRAGTIPLTTFTRISGTVRILFNIHVKSETSCDLLINVASR
SVANQTCHYKTKL
>InLEA1
MAEKIYPSSKPAVNGGGATSPAANSGTNPPKKPQLYHATRPVYRPTSSRRKRSCLCSCCLWTTFLIIILVFLAAVAAVIFWAVYRPHRPSFTVNSLSFSQ
FNISSTKLTSNFTSTISARNPNKKLTFLYDPITVSLFSDDVAVGTGSLPGFRHGTKNTTTLKAMVTTSRKTLDGGEISSLKSTLKSKNTLPVKIRLETKV
KVKVGSLKTKKVGIRVTCDGIKVTVPAGKSPAKTTTSNVKCKVDTRIKIWKWTF
>InLEA30
MARSISNAKFVSAFVLDRVSVSATRSYTAAAAAQGSVSGVAGRSNAMLKKGGDESGKSATSWIPDPVTGYYRPESHVNEVDAAELRQMLLKNTTRQH
>InLEA29
MSQEQPMRPQAEEETIKSGDVQGDEQVVGQSSAQNEITDVNTDISGKQMISDSIGGEVLVKDNQSSFVSPKNNSKKVTITIGEALEATALTAGDRPVDYG
DAAAIQAAEVRATGRTNIVPGGVAAAAQSAASRNARATRDEDKTKLSEILSEASAKLPSDKPVTRKDAEGVIGAELRNDPNLCTRPGGVAASVAAAARLN
SQKSGLK
>InLEA41
MADKSDKINPTAKLPPVAAATNGGAKSQTYNAPRPMYRPKPPSRRRGSRSCVCCCCLWITFLVIILVLLVAGAGAIFWLIYRPQRPDFVVDSLQLSQLAL
TSSALTSKFTVSLSARNPNKKVEFIYDPISVSVFSGDAAIGSGTIPGFEHGAKNTTALKTNVAAAGESLDADQVSAMKSAIKNKSRFPVKITLDTKVKVK
AAGLKTKRVGIRVTCDDIRVAAPAKKSPSKATIPNDKCNVDVRFKIWKWNF
>InLEA42
MTSSKKSDGQSPSSPAQFVHYQSLPSEPQQQPQYIIVLPPYPRPRPIFDRSCRNFLLCVSVIVLLAVAVFFLWPSGPDVSVARLKLQGFKIHLIPLSIDI
TLDLSVKVRNPNFYSIDYTSLVVWIGYRGKQLGNVTSDKGHLQARASSYINATLELEGVEIFSDVLSIIEDVSKGSITFDTVTRINGQLDLLFFHIPLEG
KVSCEIVVDTNNQTITSQDCYPE
>InLEA50
MSAKDCAHHHRERRKLYHRLFLALLCSIILILFIVFLIWLILRPTKPRFILQDATVYNFNVTGAAATGLNLLTTTIQVTLASRNPNERIGIYYDRLDVYA
TYRGQQITLPTLLPASYQGHKDVTIWSPFLNGNTVPVAPYLGLEISQDQNAGRVLINIRVDGRIRWKVGTFISGRYRLDANCPAYLSFGENYSPNSILVG
STAKYQLVQNCHVDV
>InLEA51
MSSSDNSVSKRNGGWSWRSALVGAAAATATAALFSSKPRDPTFHLISIDLTSFKLNFPVLDADVILTVHVTNPNIASIEYSPAQMSIFYAGSFLGSARVQ
AGAQPPRSCQMIRLPGRLSGLELAHHAKNFLADVARREMVLDAAVDIEGAAKLLWWDHRFKVHVDSHVTVDPIFLDVIDQENQSHMELLLA
>InLEA24
MSQINIESPKHCSKREFCIHKKLFFAVVAFLFSILLALIFIVWISLHPSRPEFSLSEAKINQLNLFTAHLLYSSIQLTLLSKNPNKKIGIYYDEMQVFAS
YKGQQITVYTSLPPFYQGHEDTNVLSASLTGNGLAVAPSVVYFVQRDQSSGKLVLALKAIGKLRWKVGTWVSGKYRYNVNCIVVVPFGGSSPLSSTRFKQ
TQCSTTL
>InLEA25
MTTPPPSPASAMAAKEQVRPLASHRYLHVDVENDDFSLEVKKTRHRHHGKCIKCCGCCTAVLLVVAVAIIVLATTVFHVKDPTIKMNTITIEGLSFLRAG
NLNPSVNNNLTLVSEVSVKNPNAASFKFDEAATSLFYDGKVVGEAKIPAGNARARRTLQLNVTVDVMVEKLLEVPRLKSDLVTGELPVAIYTTIHGKVNL
LRIVKKSATLKMNCTMSFNILRQDIENLHCLRDISL
>InLEA18
MASRQTVKTEKAEAEARAAAEDLSEVNKERRECRKVVECEPAGYDREYRRQVVREEEERKPGVIGSIVKSVQGTLGHAKDAVTGKTNEAAEATKETAGDV
AQRAKETKDSAAEKAKQAKDTTVGKAAEYRDYTAEKAKETKDGAVQKAGEYRDYAADKAKQATDWTAEKAGEAKDTTVDKAKEAKDKTMEKAGEYKDYTA
EKAKEGKETTVGKLGELKDSAADAAKRAMGFFVGKKDNDVNRKAAETEEAVKQKAEETGRVAKQKAEETAEAAKKNAEAISQAAKNEYLKDEGRHWDEGY
EVGRDDGSEKGGNGGGIMGALGGMKDKIKGTLAPKQTYEESNYESGEGRGTRRVVVDLKVSDQMSGQTFKETPAGKTAETLKGSDQMSGQTFNDVGPLNE
EGIRIAKRSS
>InLEA17
MSVKECTQHKERKKKLVQRFCGCLLILLFIILLTILIIWAILQPKKPRFTLQDATIFNFNVSAPNIFSTTLQISVSSRNPNSRIGIYYDNLDVYATYRDQ
QITYYTVIPAVYQGHKDVNLWSPFLYGNNVPIAPFNGPQLREDQAAGAVWLTVKLSGRVRWKVGTVITGRYHLHVTCPAYIPFGVTPRYGGVVVGNAVKY
QLSQRCEVTAS
>InLEA5
MPTACHYRDRLPVKSSPYTQYKDLEDYKKQGYGAEGHQQPIIGRGAASSTDAPTNTPAVGLAGPQLSPADASRHGVP
>InLEA60
MARSFSNAKLVSAYVADRVSVAVRRGYAAAAASQGKVSGGGVMKKAGEASRKETSWVPDPVTGYYRPENIAKEMDAAEMRAALLNNKIRRN
>InLEA61
MARSFSNAKLVSAYVADRVSVAVRRGYAAAAASQGKVSGGGVMKKAGEASRKETSWVPDPVTGYYRPENIAKEMDAAEMRAALLNNQIRRN
>InLEA47
MASQQQNRAELDRKAREGQTVVPGGTGGKSLEAQEHLAEGRQKGGQTRKEQLGTEGYQQMGRKGGLSTGDESGGERAEREGIEIDESKFRNTS
>InLEA40
MPSGLMERDQIWPLASGSDRPSSDDEESQRSNTKEIHRKRLTRKCCGCAAALLLVAAALIVTLIFTVFKVKNPVITLNGVNIEKLEFLNGTSMPKPGSNM
TLTADISVKNPNYASMEYGNTSSSLLYHGTVVGEARGPPGTTRARRTARMNITVDIMTDRIVSQPSLSGDMSKGMLTINSYTRVEGKVKFLKVIEKHLVV
KMNCSVSLNVSSRQIQHQECERRVQL
>InLEA49
MSQEQPRRQEQMEPVKYGDVFGVSGELADKPIAPQDAAMMQSAETAVLGQTQKGGPAAAMQAAANVNVRAGLVSPDDVSNPAGEQGVTVTETDVPGSRII
TESIAGQVVGQSVEAMPLPNYQAGGGINMNSALQAGITIGQALEASAQALGNKAVDRSDAAAIQAAEVRATGTNVITPGGVAATAQSAAAYNEGLIRDQD
KVKLGNVLADATQKLPADKIATREDAEGVASAQQRNNLDMSSTPGGVAASVAAAARLNERGL
>InLEA62
MGKPPHPHHHKPPSGRTNLASCIVATIFLIFLLIVVFIVYFTVFKPKDPTITVNAIQLPTFSAANATVNFTFSQYVSVENPNRAVFTHYDSSLQLLYSGT
QVGFMFIPAGKIHAGKTQYMAATFSVQSFPLSAAGQPLTVGPTVTDGLSGFRVGPSLEIESRLEMAGRVRMLHFFTHHVEAKADCTVSVSQKQKVSVQSW
MQGETNGAEMP
>InLEA21
MASGQERQELDARARQGETVVPGGTGGKSLEAQEHLAEGRSRGGLTRKEQLGTQGYQEMGSKGGQTRKDQLGTEGYQEMGRKGGLSTMDKSGGERAAEEG
IHIDESKFKTHRA
>InLEA52
MSQQQARRPESGDQEPIKYGDVFDVSGQLAAKPITQQDAAAMQSAENTAFGQTIKGGPAAVMQSAAARNVRNARVDPDNVTDVVREQGVSVKEDDIAGRR
FVTEAIALEATAISAGDKPVGKSDAAAIQAAEVRATGLGHILPGGVGADAQRAAEINARTTTDEFKTKIGDDASSKLTDDKPVTVEDAAGVVNAEARNKE
DHATHPAGVAASMAAAAALNQETAFNITV
>InLEA32
MADRVHPRDSPPASLPVSSNNSGEAVGQPAKPPQSPAPAKPAPPPGTYVVQVPKDQIYRYPPPENARRFNALSKRKPRRSCCCRWLCCTLYLLVAVIVAL
GVAAGVLYLVFRPESPKYTVAGIAIKGLNLTSPSPISPEFDVTIRAENPNDKIGIYYRKGSSVTVFHSDVKLCEGALPTFYQPSNNVTVFPTSLKGSNVA
LGSAVKSVLANQQRQGGVPFRLNIKAPVKIKIGAVKTWKITVKVKCDVTVDALTEKSNVISKECKYSARPW
>InLEA33
MRRERSTPFRKKKTDVDNVAILASGEAESSNKRVTASNTRKSEHSNNAPTLNSHQSRNSFDEPHVDQQDRPEASVFDGKDLVLEEFRVVVINVWNKLRGK
LDETPIKHLSSLHESFMNAFANLRRLDIDISPLETRVEEIFTKAQAFDNLRRWSWSSALIGAAAATATAALLSSKPRDPAFHLVSIDLTSFKPNFPVMDA
DVILTVHVSNPNIAPIQYSPTEMSIFYAGSLLGSAHVKAGSQPPRSCQLLRLPARLKGNELAKHSKKFVADVARREMVLDAAVDIEGEAKVLWRDQRFRV
HVDSHVKVDPVFLDVVDQESKSKLKICLL
>InLEA34
MLAAFNNNNKFKSDSVNHLADNPDLVLEFPADGQGGAVVQGDAGRSRHPPSPTPLFFGSLECDPSRAPRCRRSELYVPFRRLAIAEITHLAIIPPMAAQE
CPHHSQKLHRRLLAAVVGVAILILLVVLLAWAVLRPSKPRFVLQDATIYAFNFTAAVPAHLTTSIQLTLSARNPNGRIGVYYDRLRIYAAYRGQQITLPT
[truncated: 212 more rows]
