# Supplementary material for: Comparative analysis of the LEA gene family in seven Ipomoea species, focuses on sweet potato (Ipomoea batatas L.)
Source: BMC Plant Biol. 2024 Dec 26;24:1256. doi: 10.1186/s12870-024-05981-x (PMC11670493; doi:10.1186/s12870-024-05981-x)
Supplement: Supplementary file 1 — Supplementary Material 1. [file 12870_2024_5981_MOESM1_ESM.zip › Supplementary table/Table S10 FPKM values of LEA under abiotic stress in three Ipomoea species.xlsx]

## Sheet: Itf tissue
Table S10.1 FPKM values of LEAs in various tissues of I.trifida
gene ID	gene name	flower	flower bud	leaf	root1	root2	stem
itf01g08590.t1	ItfLEA1	115.676	201.139	35.7129	42.8505	80.9637	261.345
itf01g24150.t1	ItfLEA2	0	0	0	0	0	0
itf01g24170.t1	ItfLEA3	0	0	0	0	0	0.343825
itf01g24180.t1	ItfLEA4	0	0	0	0	0	0.292664
itf01g29020.t1	ItfLEA5	44.4662	101.25	342.41	124.674	377.106	605.347
itf02g05300.t1	ItfLEA6	28.324	9.63496	5.00315	5.34953	4.80693	4.87223
itf02g06230.t1	ItfLEA7	65.3033	104.02	86.5763	551.576	642.866	148.722
itf02g07940.t1	ItfLEA8	2.34853	0	0.388559	0	0	0
itf02g11330.t1	ItfLEA9	72.0144	30.3284	9.98142	0	0.278033	0.748354
itf02g17310.t1	ItfLEA10	3.09267	3.18608	0.513876	0.758969	0	0.799809
itf02g25960.t1	ItfLEA11	0.112671	0.325888	0.615053	0	0	0.482267
itf03g03180.t1	ItfLEA12	0.0512796	7.28745	0.796533	0	0	4.27129
itf03g05250.t1	ItfLEA13	2.4134	0.586377	4.8778	2.81267	24.6846	6.50175
itf03g07310.t1	ItfLEA14	0.0884947	0.438257	0.200834	0	0.291028	2.23399
itf03g26820.t1	ItfLEA15	3.51462	4.08517	1.89828	4.57179	0.624366	1.35542
itf03g30590.t1	ItfLEA16	0	1.53779	0	0	0	0
itf04g00310.t1	ItfLEA17	2.4207	11.1556	7.3855	3.75497	1.96212	8.49
itf04g00890.t1	ItfLEA18	9.82074	97.2281	53.3814	93.4661	118.726	641.582
itf04g14820.t1	ItfLEA19	0.353878	0.460332	0.0687005	0	0	0
itf04g25560.t1	ItfLEA20	0.17287	0	0.0483947	0.658743	1.77289	1.19059
itf04g31550.t1	ItfLEA21	0	2.77724	1.59287	0	0	4.00686
itf04g32010.t1	ItfLEA22	1.51882	5.45246	8.89216	2.86027	2.44506	1.04867
itf04g32240.t1	ItfLEA23	0.0776756	2.16031	1.43061	0	0	6.0591
itf04g32250.t1	ItfLEA24	0.816623	0.283397	10.1918	0.331214	2.06778	2.65387
itf05g02880.t1	ItfLEA25	0	0	0	0	1.12149	0
itf05g19070.t1	ItfLEA26	0	0	2.46627	0.265795	1.00699	0
itf06g17990.t1	ItfLEA27	1.9798	4.27059	1.60085	0.836786	0.464778	2.12091
itf07g00280.t1	ItfLEA28	0.149277	16.7972	0	0	0	0
itf07g12790.t1	ItfLEA29	0	0	0	0	0	0.185264
itf07g18880.t1	ItfLEA30	3.39542	107.279	2.67367	0	0	14.3799
itf07g20430.t1	ItfLEA31	0	0.51198	3.60597	0.69773	0	2.34293
itf07g20450.t1	ItfLEA32	0.205773	9.16159	2.07086	0.19613	0.36404	13.8891
itf08g02920.t1	ItfLEA33	159.107	28.8613	646.677	2033.38	4312.06	803.758
itf08g02930.t1	ItfLEA34	59.9363	10.3856	470.28	1973.96	1530.33	303.581
itf08g07980.t1	ItfLEA35	0.276841	10.0545	8.42519	8.14433	0.814542	19.8462
itf09g00220.t1	ItfLEA36	0.997023	6.66007	0.955047	0.686884	2.6925	0.560536
itf09g01070.t1	ItfLEA37	1.92539	1.60655	1.02548	0	1.59005	0.747764
itf09g03740.t1	ItfLEA38	7.3668	9.65576	5.69003	8.35089	2.18538	12.215
itf09g05330.t1	ItfLEA39	0.220136	15.7362	1.97901	0.144714	0.132019	3.04658
itf09g10120.t1	ItfLEA40	2.24174	2.85285	1.18435	4.45388	17.2642	1.7472
itf09g13000.t1	ItfLEA41	1.6663	7.96002	57.0334	35.6216	1.05937	69.0923
itf09g14160.t1	ItfLEA42	1.56342	0	0.377358	1.41856	0.492496	0.541563
itf09g19800.t1	ItfLEA43	1.98141	1.04304	18.1584	6.9867	16.3687	13.1945
itf10g00170.t1	ItfLEA44	16.6797	84.2608	0	0.24484	0.459267	0.0805968
itf10g15490.t1	ItfLEA45	1.73772	2.59275	57.2512	228.365	447.844	36.3346
itf10g20880.t1	ItfLEA46	0.0868452	4.80077	1.3526	0.364729	0	2.40668
itf11g00290.t1	ItfLEA47	0.691805	0	1.89661	0.776619	0	1.99326
itf11g08850.t1	ItfLEA48	1.12799	5.445	1.67986	2.75589	2.5509	68.9343
itf11g09520.t1	ItfLEA49	56.2409	21.5056	6.76554	4.16699	6.19105	9.29499
itf11g21610.t1	ItfLEA50	0.582613	2.60072	2.10869	1.80186	0	1.68379
itf12g05030.t1	ItfLEA51	3.94735	17.5456	3.2455	35.1295	109.013	36.0822
itf12g11080.t1	ItfLEA52	0	0	0	0	0	0
itf12g12010.t1	ItfLEA53	27.6545	35.4085	33.1091	23.5813	34.4313	30.0301
itf12g18720.t1	ItfLEA54	0.101924	0	1.1172	0	0.16494	0.213669
itf13g21070.t1	ItfLEA55	0	0	0.505036	0	0	0
itf14g10050.t1	ItfLEA56	15.7441	1.91103	104.322	789.641	1423.67	124.564
itf14g12180.t1	ItfLEA57	40.0813	47.1989	23.6511	103.902	113.833	51.3693
itf14g12630.t1	ItfLEA58	0	0	0.124027	0	0	0
itf14g12670.t1	ItfLEA59	33.7166	24.6932	22.3641	70.6835	148.635	35.0288
itf14g13630.t1	ItfLEA60	23.7944	6.44622	1.75139	0.385617	0.648782	5.22052
itf15g01840.t1	ItfLEA61	4.54873	46.6017	12.4105	3.23852	1.95546	20.4034
itf15g01850.t1	ItfLEA62	435.189	178.237	123.256	16.2685	4.97625	26.8469
itf15g02790.t1	ItfLEA63	5.97e-09	1.16e-08	2.95e-10	5.39e-08	1.19e-07	4.89e-09
itf15g09180.t1	ItfLEA64	2621.31	43.9819	122.102	533.045	2452.65	733.158

## Sheet: Itf hormone
Table S10.2 FPKM values of LEAs under hormone treatments of I.trifida
gene ID	gene name	ITF_HOCO	ITF_GA3T	ITF_BAPT	ITF_ABAT	ITF_IAAT
itf01g08590.t1	ItfLEA1	43.5809	28.7157	39.8566	119.67	41.9329
itf01g24150.t1	ItfLEA2	0	0	0	8.44644	0.492703
itf01g24170.t1	ItfLEA3	0	0	0	0	0
itf01g24180.t1	ItfLEA4	0	0	0	0	0
itf01g29020.t1	ItfLEA5	84.6075	61.7129	72.2062	105.823	73.0544
itf02g05300.t1	ItfLEA6	8.53418	7.34729	10.9442	16.4818	9.15033
itf02g06230.t1	ItfLEA7	17.4332	26.1523	25.7839	113.8	15.0383
itf02g07940.t1	ItfLEA8	0.428752	0.154449	0.85796	1.42928	0.239776
itf02g11330.t1	ItfLEA9	10.9116	5.06266	6.86507	3.34779	12.1893
itf02g17310.t1	ItfLEA10	1.37502	1.54191	1.54671	2.65598	1.20551
itf02g25960.t1	ItfLEA11	0.738115	0.372767	0.259209	2.99338	0.388758
itf03g03180.t1	ItfLEA12	0.064994	0.0953838	0.142509	0.0689628	0.140796
itf03g05250.t1	ItfLEA13	5.73854	3.04434	17.3459	12.6902	6.90757
itf03g07310.t1	ItfLEA14	2.283	1.48955	2.39491	161.293	2.5619
itf03g26820.t1	ItfLEA15	6.67194	6.5348	5.51685	8.94458	4.6803
itf03g30590.t1	ItfLEA16	0.918749	0.668207	0	1.69476	0.936953
itf04g00310.t1	ItfLEA17	11.705	11.6561	17.0934	14.3969	12.3197
itf04g00890.t1	ItfLEA18	43.3239	23.1466	43.4466	152.321	42.5474
itf04g14820.t1	ItfLEA19	0	0	0	0.104411	0
itf04g25560.t1	ItfLEA20	0	0.520371	0.0839639	0.391426	0.0801075
itf04g31550.t1	ItfLEA21	1.05274	1.85596	2.43927	2.09476	0.917385
itf04g32010.t1	ItfLEA22	5.87026	7.84728	4.84683	0.556825	6.30847
itf04g32240.t1	ItfLEA23	1.3199	1.77267	2.77898	1.90122	1.25361
itf04g32250.t1	ItfLEA24	42.2064	21.2911	66.3281	4.32627	30.8763
itf05g02880.t1	ItfLEA25	0	0	0	0	0
itf05g19070.t1	ItfLEA26	1.61383	0.690089	17.2114	1.02083	1.35937
itf06g17990.t1	ItfLEA27	2.04513	1.75826	0.57322	3.76039	1.95997
itf07g00280.t1	ItfLEA28	0	0	0	0	0
itf07g12790.t1	ItfLEA29	0	0	0	0.495113	0
itf07g18880.t1	ItfLEA30	0.72726	0.776294	0.713909	0.142839	1.25139
itf07g20430.t1	ItfLEA31	1.33288	2.37527	2.43986	3.0505	1.2637
itf07g20450.t1	ItfLEA32	1.01929	1.80601	2.22087	1.97932	0.726809
itf08g02920.t1	ItfLEA33	202.991	167.317	479.526	379.327	243.404
itf08g02930.t1	ItfLEA34	60.5102	34.6595	160.953	35.9255	62.9176
itf08g07980.t1	ItfLEA35	8.01158	9.043	19.9044	12.9261	9.59966
itf09g00220.t1	ItfLEA36	2.67676	0.861634	1.2482	15.4671	1.02714
itf09g01070.t1	ItfLEA37	0.225161	0.494908	0.951749	0.235064	0.239607
itf09g03740.t1	ItfLEA38	4.80577	5.27765	6.30029	9.35663	4.34491
itf09g05330.t1	ItfLEA39	0.209719	0.966552	1.53297	1.71342	0.720363
itf09g10120.t1	ItfLEA40	0.539402	0.532151	0.857504	0.768652	0.203953
itf09g13000.t1	ItfLEA41	10.0139	14.218	32.7199	32.9293	6.61179
itf09g14160.t1	ItfLEA42	0.303437	0.820526	0.338462	7.83284	0.497125
itf09g19800.t1	ItfLEA43	13.9007	6.89478	28.3923	10.5457	13.9168
itf10g00170.t1	ItfLEA44	0.149141	0	0.233682	0.15508	0.0803713
itf10g15490.t1	ItfLEA45	3.28679	2.2997	6.11024	1.75647	4.23158
itf10g20880.t1	ItfLEA46	0.69167	1.60488	1.79577	1.51541	0.783286
itf11g00290.t1	ItfLEA47	1.44393	4.67184	9.80893	9.21635	3.92263
itf11g08850.t1	ItfLEA48	11.6983	25.672	7.69529	12.7438	6.2488
itf11g09520.t1	ItfLEA49	20.7532	20.9303	28.2658	26.4567	30.1323
itf11g21610.t1	ItfLEA50	2.3606	1.75222	3.69044	3.39992	2.26855
itf12g05030.t1	ItfLEA51	3.35647	2.91096	9.28317	13.8211	2.72101
itf12g11080.t1	ItfLEA52	0	0	0	0	0
itf12g12010.t1	ItfLEA53	17.4745	17.9205	21.8233	19.6605	16.1227
itf12g18720.t1	ItfLEA54	0.834546	1.70132	13.9885	2.07816	1.61241
itf13g21070.t1	ItfLEA55	0	0	0	0.355628	0.357729
itf14g10050.t1	ItfLEA56	9.31436	1.11726	4.24084	5.25545	7.27902
itf14g12180.t1	ItfLEA57	26.2962	25.5838	38.4751	30.5964	33.5301
itf14g12630.t1	ItfLEA58	0	0	0.619518	0	0
itf14g12670.t1	ItfLEA59	20.6779	24.396	29.6936	34.9932	23.2166
itf14g13630.t1	ItfLEA60	0.865157	1.54375	1.77496	2.13784	0.960935
itf15g01840.t1	ItfLEA61	7.99753	13.0677	10.8614	11.511	6.63175
itf15g01850.t1	ItfLEA62	134.186	140.018	140.459	91.0257	152.182
itf15g02790.t1	ItfLEA63	1.58e-08	0.0804061	3.33e-08	1.87e-08	1.7e-08
itf15g09180.t1	ItfLEA64	236.07	336.336	97.9863	486.898	319.112

## Sheet: Itf cold and heat
Table S10.3 FPKM values of LEAs under cold and heat stress of I.trifida
gene ID	gene name	ITF_COCO	ITF_COLD	ITF_HECO	ITF_HEAT
itf01g08590.t1	ItfLEA1	17.0077	21.2528	22.9301	13.5189
itf01g24150.t1	ItfLEA2	0.518432	0	0	0
itf01g24170.t1	ItfLEA3	0	0	0	0
itf01g24180.t1	ItfLEA4	0	0	0	0
itf01g29020.t1	ItfLEA5	101.035	35.3566	92.9786	94.0541
itf02g05300.t1	ItfLEA6	11.7718	14.5688	8.00533	13.9355
itf02g06230.t1	ItfLEA7	32.3016	23.0361	36.0255	14.2021
itf02g07940.t1	ItfLEA8	0	2.68081	0.233264	0
itf02g11330.t1	ItfLEA9	7.04479	0.557074	3.5563	6.39854
itf02g17310.t1	ItfLEA10	3.17571	0.326264	3.06194	1.56037
itf02g25960.t1	ItfLEA11	0.526899	0.887242	0.592657	0
itf03g03180.t1	ItfLEA12	0.0688712	0.394795	0	0
itf03g05250.t1	ItfLEA13	2.84416	62.7416	1.35684	1.64276
itf03g07310.t1	ItfLEA14	3.1339	3.94677	1.23778	0.72341
itf03g26820.t1	ItfLEA15	5.05562	0.793387	2.74875	3.2644
itf03g30590.t1	ItfLEA16	0.857974	0	0	0
itf04g00310.t1	ItfLEA17	12.8201	1.30923	10.6274	7.21917
itf04g00890.t1	ItfLEA18	24.9738	23.4819	17.4211	18.5606
itf04g14820.t1	ItfLEA19	0	0	0	0
itf04g25560.t1	ItfLEA20	0.164427	0.118139	0.0935163	0.235566
itf04g31550.t1	ItfLEA21	1.98671	2.16999	0.885845	0.668559
itf04g32010.t1	ItfLEA22	4.19008	2.30497	6.57371	4.60962
itf04g32240.t1	ItfLEA23	2.07027	0.913458	0.942027	0.541132
itf04g32250.t1	ItfLEA24	9.9912	3.81995	18.5408	13.6267
itf05g02880.t1	ItfLEA25	0	5.26776	0	0
itf05g19070.t1	ItfLEA26	0.143108	1.85706	0.341192	0.281072
itf06g17990.t1	ItfLEA27	2.10786	0	2.02373	2.46602
itf07g00280.t1	ItfLEA28	0	0	0	0
itf07g12790.t1	ItfLEA29	0	0	0	0
itf07g18880.t1	ItfLEA30	1.77111	0.857834	2.53983	1.06509
itf07g20430.t1	ItfLEA31	0.547721	1.66535	0.983922	0.247141
itf07g20450.t1	ItfLEA32	0.865248	3.32908	0.686254	0
itf08g02920.t1	ItfLEA33	103.584	1529.74	147.259	112.799
itf08g02930.t1	ItfLEA34	26.678	2369.19	36.5453	20.5632
itf08g07980.t1	ItfLEA35	5.25118	2.06899	4.67233	4.43313
itf09g00220.t1	ItfLEA36	0.552414	0.315003	0.277052	0.310384
itf09g01070.t1	ItfLEA37	0.767579	0.666491	0	0.472852
itf09g03740.t1	ItfLEA38	10.7729	3.858	11.9497	7.78124
itf09g05330.t1	ItfLEA39	1.28819	2.96016	1.39246	0.473193
itf09g10120.t1	ItfLEA40	1.22299	0.551325	0.94954	0
itf09g13000.t1	ItfLEA41	37.0108	11.325	53.8205	31.6104
itf09g14160.t1	ItfLEA42	3.13383	18.3135	1.79957	0.828192
itf09g19800.t1	ItfLEA43	6.4431	13.8916	6.35892	6.6684
itf10g00170.t1	ItfLEA44	0.486612	0.462179	0.827862	2.22808
itf10g15490.t1	ItfLEA45	0.886116	54.9518	0.670245	0.765294
itf10g20880.t1	ItfLEA46	0.675534	1.63889	0.632539	0.121468
itf11g00290.t1	ItfLEA47	3.03856	19.3117	1.55445	1.44412
itf11g08850.t1	ItfLEA48	6.55625	11.0826	8.59731	1.86193
itf11g09520.t1	ItfLEA49	15.5412	23.1547	12.4802	15.864
itf11g21610.t1	ItfLEA50	3.31624	0.505275	3.17043	1.65584
itf12g05030.t1	ItfLEA51	0.000178914	1.55697	4.27831	3.63283
itf12g11080.t1	ItfLEA52	0	0	0	0
itf12g12010.t1	ItfLEA53	18.1816	4.38425	12.7762	13.2952
itf12g18720.t1	ItfLEA54	1.47745	5.0669	1.20431	0.985153
itf13g21070.t1	ItfLEA55	1.53944	1.04238	0	4.07665
itf14g10050.t1	ItfLEA56	1.60132	19.0344	2.47661	3.1077
itf14g12180.t1	ItfLEA57	20.9324	15.8435	19.9043	15.8573
itf14g12630.t1	ItfLEA58	0	0	0.355942	0.260261
itf14g12670.t1	ItfLEA59	24.7507	18.0252	22.0366	21.9051
itf14g13630.t1	ItfLEA60	0.849958	1.41362	1.34745	0.337596
itf15g01840.t1	ItfLEA61	4.74445	3.08477	10.5602	8.76255
itf15g01850.t1	ItfLEA62	104.637	21.0975	171.574	128.738
itf15g02790.t1	ItfLEA63	2.36e-09	1.42e-09	7.54e-08	2.37e-08
itf15g09180.t1	ItfLEA64	298.019	275.133	171.752	144.049

## Sheet: Itf salt and drought
Table S10.4 FPKM values of LEAs under salt and drought stress of I.trifida
gene ID	gene name	ITF_DSCO	ITF_MANN	ITF_NACL
itf01g08590.t1	ItfLEA1	18.2196	36.5411	40.8531
itf01g24150.t1	ItfLEA2	0	80.287	9.75587
itf01g24170.t1	ItfLEA3	0	0	0
itf01g24180.t1	ItfLEA4	0	0	0
itf01g29020.t1	ItfLEA5	143.471	118.158	125.463
itf02g05300.t1	ItfLEA6	9.44565	14.5678	24.7427
itf02g06230.t1	ItfLEA7	47.4246	131.479	62.5303
itf02g07940.t1	ItfLEA8	0.47382	0.522347	1.08605
itf02g11330.t1	ItfLEA9	3.33462	2.87872	1.2072
itf02g17310.t1	ItfLEA10	2.0637	3.98029	1.86373
itf02g25960.t1	ItfLEA11	0.558966	10.9735	4.4657
itf03g03180.t1	ItfLEA12	0.147356	0	0.288803
itf03g05250.t1	ItfLEA13	4.16803	15.5488	21.8183
itf03g07310.t1	ItfLEA14	3.41457	172.722	84.3631
itf03g26820.t1	ItfLEA15	6.80056	6.67426	6.0362
itf03g30590.t1	ItfLEA16	0	3.50482	0
itf04g00310.t1	ItfLEA17	11.842	8.95021	10.9491
itf04g00890.t1	ItfLEA18	38.5061	614.715	135.622
itf04g14820.t1	ItfLEA19	0	0.262896	0
itf04g25560.t1	ItfLEA20	0	0.406104	0.669165
itf04g31550.t1	ItfLEA21	2.02638	0.842863	1.0058
itf04g32010.t1	ItfLEA22	9.32108	2.0231	2.93837
itf04g32240.t1	ItfLEA23	5.39172	1.90753	1.6599
itf04g32250.t1	ItfLEA24	16.4092	21.315	5.59226
itf05g02880.t1	ItfLEA25	1.30975	2.96607	1.2414
itf05g19070.t1	ItfLEA26	0	0.355764	0
itf06g17990.t1	ItfLEA27	2.26387	3.53857	2.72199
itf07g00280.t1	ItfLEA28	0	0	0
itf07g12790.t1	ItfLEA29	0	0	0
itf07g18880.t1	ItfLEA30	1.65271	0.356177	0.306299
itf07g20430.t1	ItfLEA31	1.11017	0.614482	1.41222
itf07g20450.t1	ItfLEA32	1.54059	0.688339	0.900737
itf08g02920.t1	ItfLEA33	342.701	163.742	125.49
itf08g02930.t1	ItfLEA34	77.705	49.0466	57.4861
itf08g07980.t1	ItfLEA35	7.32192	2.15154	4.32914
itf09g00220.t1	ItfLEA36	0.173758	9.12148	12.4037
itf09g01070.t1	ItfLEA37	1.57047	1.77993	0.788018
itf09g03740.t1	ItfLEA38	12.2626	5.57139	11.337
itf09g05330.t1	ItfLEA39	1.63996	1.20014	1.85709
itf09g10120.t1	ItfLEA40	1.94866	2.51362	1.46651
itf09g13000.t1	ItfLEA41	110.81	38.5156	81.4907
itf09g14160.t1	ItfLEA42	2.10345	23.729	27.86
itf09g19800.t1	ItfLEA43	13.6207	16.2622	13.3452
itf10g00170.t1	ItfLEA44	0.440846	0.296586	0.420576
itf10g15490.t1	ItfLEA45	2.25075	1.22324	1.80167
itf10g20880.t1	ItfLEA46	1.44119	1.11162	1.24039
itf11g00290.t1	ItfLEA47	4.21708	18.9894	17.9861
itf11g08850.t1	ItfLEA48	29.7945	4.87852	11.0673
itf11g09520.t1	ItfLEA49	12.7149	30.0931	23.4797
itf11g21610.t1	ItfLEA50	4.06208	4.2941	1.7896
itf12g05030.t1	ItfLEA51	4.48174	0.149348	5.16505
itf12g11080.t1	ItfLEA52	0	0	0
itf12g12010.t1	ItfLEA53	19.7031	44.7867	20.2647
itf12g18720.t1	ItfLEA54	4.26313	7.45897	5.81912
itf13g21070.t1	ItfLEA55	0	0	1.16251
itf14g10050.t1	ItfLEA56	3.57416	4.20884	2.01907
itf14g12180.t1	ItfLEA57	21.2863	19.5555	26.1044
itf14g12630.t1	ItfLEA58	0	0	0
itf14g12670.t1	ItfLEA59	31.7691	40.9472	38.3937
itf14g13630.t1	ItfLEA60	1.04071	0.53478	1.31466
itf15g01840.t1	ItfLEA61	12.7102	3.50385	7.63163
itf15g01850.t1	ItfLEA62	163.171	55.3089	87.9207
itf15g02790.t1	ItfLEA63	1.25e-07	1.2e-08	0.213279
itf15g09180.t1	ItfLEA64	283.384	1017.14	662.674

## Sheet: Itb tissue
Table S10.5 FPKM values of LEAs in various tissues of I.triloba
gene ID	gene name	flower	flowerbud	leaf	root1	root2	stem
itb01g04020.t1	ItbLEA1	0	0	0	0	0	0
itb01g12840.t1	ItbLEA2	153.841	216.348	48.0904	316.607	225.769	85.9303
itb01g12960.t1	ItbLEA3	69.2199	45.4792	144.65	792.71	765.064	282.156
itb01g21550.t1	ItbLEA4	0	1.34462	0	0	0	1.76954
itb01g23990.t1	ItbLEA5	0.163941	0.068514	0.280962	2.61632	2.08799	3.15753
itb01g28770.t1	ItbLEA6	8.87981	159.491	176.771	375.637	398.35	275.95
itb01g28770.t2	ItbLEA7	3.22e-06	0.791618	2.72609	2.27506	0.877256	3.20177
itb02g00600.t1	ItbLEA8	18.1921	12.9352	9.06514	4.52902	4.41023	8.12862
itb02g01470.t1	ItbLEA9	27.5002	68.9089	31.2079	404.993	246.134	139.843
itb02g03270.t1	ItbLEA10	4.57368	0	0	3.46318	0	0.503438
itb02g06800.t1	ItbLEA11	66.7672	3.81845	0.898346	0.26265	0.126998	0.0637556
itb02g14740.t1	ItbLEA12	16.9315	1.4952	0.995534	2.10031	0.846632	1.17677
itb02g26110.t1	ItbLEA13	0.202317	2.0163	2.86561	0	0	0.347137
itb03g03270.t1	ItbLEA14	0.329673	33.7142	4.18697	0.0727512	0.0693108	15.0145
itb03g05240.t1	ItbLEA15	12.9566	2.77397	3.82478	18.4802	17.3529	6.94166
itb03g07390.t1	ItbLEA16	6.13123	0.688897	0.266508	0.0737467	0.333821	0.406851
itb03g09580.t1	ItbLEA17	0	0	0	0	0	0.452652
itb03g19660.t1	ItbLEA18	0.0918182	0	0	0	0.145771	0.0702536
itb03g24600.t1	ItbLEA19	17.8816	5.56522	4.40026	0.236267	0	11.0686
itb04g00110.t1	ItbLEA20	0.965285	11.226	8.85169	9.08114	6.17574	16.1677
itb04g00730.t1	ItbLEA21	19.998	62.5203	79.923	167.668	505.199	217.591
itb04g15400.t1	ItbLEA22	0	0	0	0	0.296083	0
itb04g24880.t1	ItbLEA23	5.94782	0.0296103	0.0829893	0.140977	0.317848	0.827054
itb04g31110.t1	ItbLEA24	0	0	1.91302	0.993225	0	3.44791
itb04g31590.t1	ItbLEA25	0.494766	1.46339	7.18988	5.60143	6.1719	1.28658
itb04g31840.t1	ItbLEA26	3.47152	0.669528	8.244	0.114576	0.24627	10.7977
itb04g31850.t1	ItbLEA27	0.422031	0	6.13164	0.301297	0	0.954392
itb05g02630.t1	ItbLEA28	0	0	0	2.0099	2.15355	0
itb05g19690.t1	ItbLEA29	0	0	0	0.618553	0.252347	0.0939796
itb06g03530.t1	ItbLEA30	0	0	0	0	0	0
itb06g16420.t1	ItbLEA31	0.100351	0	0.187396	0.638436	0.519731	0.353621
itb06g19390.t1	ItbLEA32	0	0	1.01393	1.44038	0.621848	2.38986
itb07g00300.t1	ItbLEA33	0	2.15143	0	0	0	0
itb07g13920.t1	ItbLEA34	0.284252	1.34277	5.0316	4.69362	4.20126	13.7808
itb07g15390.t1	ItbLEA35	0	0	0.418974	0	0	0.505022
itb07g21110.t1	ItbLEA36	9.24834	31.0563	3.68957	0	0	63.372
itb08g03010.t1	ItbLEA37	25.533	56.8235	83.7972	329.259	696.572	91.6185
itb08g08430.t1	ItbLEA38	0.0798032	3.14237	22.8605	4.68457	1.2911	12.8796
itb09g00220.t1	ItbLEA39	4.50282	1.84655	3.28979	0.675785	0.504127	0.831995
itb09g00220.t2	ItbLEA40	0.00740058	9.1e-06	1.06753	7.21e-06	4.22e-05	0.0228189
itb09g01070.t1	ItbLEA41	0.716813	4.42632	17.5452	17.8871	13.0822	17.5641
itb09g01210.t1	ItbLEA42	0	0.178462	0.642806	0	0	1.87295
itb09g01320.t1	ItbLEA43	0.190931	0	0	0	0	0.348898
itb09g04090.t1	ItbLEA44	6.83618	9.37426	14.1154	5.38533	3.16827	12.0738
itb09g05780.t1	ItbLEA45	2.60857	1.20427	2.02855	0.354905	1.2694	3.22228
itb09g05790.t1	ItbLEA46	0.938993	0.656371	2.95842	2.37508	2.65923	5.30686
itb09g11030.t1	ItbLEA47	4.15417	4.19852	0.654244	20.3307	27.408	0.536354
itb09g14040.t1	ItbLEA48	1.65852	3.10225	20.8454	2.36763	2.38162	9.11544
itb09g15050.t1	ItbLEA49	1.21677	0.0632751	0.141118	0.703165	0.229492	0.226655
itb09g15050.t2	ItbLEA50	2.67e-06	0	3.73e-06	0	0.426117	0.0351132
itb09g20510.t1	ItbLEA51	0.193421	1.23751	0.498807	7.47632	6.36063	4.87005
itb10g00040.t1	ItbLEA52	9.10582	10.5309	0.12371	0	0	0
itb10g06140.t1	ItbLEA53	0	0	0	0	0	0
itb10g15770.t1	ItbLEA54	0.243521	2.2396	4.66098	58.1758	68.2822	14.8983
itb10g21020.t1	ItbLEA55	0	0.795024	1.88325	0.745996	0.843787	3.33205
itb11g00270.t1	ItbLEA56	0.532304	0.635528	3.06562	0	0.208544	5.97771
itb11g09330.t2	ItbLEA57	0.747737	4.01015	9.16121	1.67369	1.1735	39.4092
itb11g10180.t1	ItbLEA58	90.7858	22.0786	5.48845	24.3253	15.953	19.016
itb12g05310.t1	ItbLEA59	0.635862	12.8219	4.1988	83.5701	71.19	29.3533
itb12g11240.t1	ItbLEA60	0	0	0	0	0	0
itb12g12220.t1	ItbLEA61	4.72859	36.7762	14.9764	29.251	22.266	9.776
itb12g19020.t1	ItbLEA62	0	0	0.206079	0	0.815134	0.0927359
itb13g12490.t1	ItbLEA63	0.448531	0.986031	0.148735	0	0	0
itb13g24610.t1	ItbLEA64	0	0	0	0	0	0
itb14g08200.t1	ItbLEA65	12.3088	15.007	37.2962	90.1132	101.43	21.8436
itb14g09740.t1	ItbLEA66	10.0292	37.436	128.213	834.396	872.074	162.62
itb14g10940.t1	ItbLEA67	0.899988	1.08388	4.32383	2.87959	1.55105	6.14283
itb14g11130.t1	ItbLEA68	4.13127	6.33e-44	1.94e-05	2.69765	4.66291	0.189725
itb14g11130.t2	ItbLEA69	0.359289	4.02115	0.748206	0.574779	0.763673	2.44852
itb14g11130.t3	ItbLEA70	4.58243	0.0512985	3.37259	7.65145	6.05297	3.85494
itb14g11130.t4	ItbLEA71	16.8058	22.9845	16.2405	50.4925	68.0554	23.91
itb14g11150.t1	ItbLEA72	0	0.105784	0.461125	0	0	0.62947
itb14g21210.t1	ItbLEA73	245.476	200.582	23.0295	555.293	618.033	3.0305
itb15g01980.t1	ItbLEA74	0.707672	60.8607	21.6723	7.81305	4.05532	25.4484
itb15g01990.t1	ItbLEA75	46.2534	185.165	54.1904	14.9405	9.66851	15.3744
itb15g03090.t1	ItbLEA76	0.411641	38.3886	38.8511	6.16405	7.02113	35.35
itb15g09610.t1	ItbLEA77	3054.82	244.491	148.769	3904.19	3099.91	705.418

## Sheet: Itb salt and drought
Table S10.6 FPKM values of LEAs under salt and drought stress of I.triloba
gene ID	gene name	ITB_DSCO	ITB_MANN	ITB_NACL
itb01g04020.t1	ItbLEA1	0	0	0
itb01g12840.t1	ItbLEA2	95.6106	121.098	100.373
itb01g12960.t1	ItbLEA3	31.3056	71.7591	70.9412
itb01g21550.t1	ItbLEA4	1.82717	0	0.514038
itb01g23990.t1	ItbLEA5	0	14.9371	2.43141
itb01g28770.t1	ItbLEA6	111.277	95.4029	134.411
itb01g28770.t2	ItbLEA7	0.30898	0.123689	3.7e-06
itb02g00600.t1	ItbLEA8	7.71053	10.9461	14.0359
itb02g01470.t1	ItbLEA9	31.4827	65.5118	42.9801
itb02g03270.t1	ItbLEA10	4.39877	3.03159	2.63483
itb02g06800.t1	ItbLEA11	0.0916892	0.19906	0
itb02g14740.t1	ItbLEA12	3.24153	4.85139	3.53742
itb02g26110.t1	ItbLEA13	0.433023	2.19138	4.41915
itb03g03270.t1	ItbLEA14	0.640214	0.0529049	0.0687872
itb03g05240.t1	ItbLEA15	3.58726	7.50419	15.3967
itb03g07390.t1	ItbLEA16	1.88526	358.337	62.3276
itb03g09580.t1	ItbLEA17	0	0.987683	0
itb03g19660.t1	ItbLEA18	0	0	0
itb03g24600.t1	ItbLEA19	5.88713	9.81504	7.43215
itb04g00110.t1	ItbLEA20	11.1342	10.0291	9.15152
itb04g00730.t1	ItbLEA21	40.8714	126.974	90.6419
itb04g15400.t1	ItbLEA22	0	0.617969	0
itb04g24880.t1	ItbLEA23	0.233957	0.863705	0.164749
itb04g31110.t1	ItbLEA24	1.50849	0.661596	0.959038
itb04g31590.t1	ItbLEA25	5.50952	3.03475	2.16296
itb04g31840.t1	ItbLEA26	4.71518	2.57399	5.97826
itb04g31850.t1	ItbLEA27	29.2324	25.1572	13.9849
itb05g02630.t1	ItbLEA28	0	0.589559	0.790868
itb05g19690.t1	ItbLEA29	0.417545	0.443137	0
itb06g03530.t1	ItbLEA30	0	0	0.669294
itb06g16420.t1	ItbLEA31	1.7311	0.536174	0.538857
itb06g19390.t1	ItbLEA32	0.942067	0.725902	0.932175
itb07g00300.t1	ItbLEA33	0	0	0
itb07g13920.t1	ItbLEA34	17.2264	9.45195	10.0513
itb07g15390.t1	ItbLEA35	0.196613	0	0
itb07g21110.t1	ItbLEA36	6.80233	1.67587	4.91882
itb08g03010.t1	ItbLEA37	20.6448	17.7945	44.2125
itb08g08430.t1	ItbLEA38	10.5875	6.38284	5.25507
itb09g00220.t1	ItbLEA39	0.885705	1.90743	1.19e-05
itb09g00220.t2	ItbLEA40	0.0824136	5.27e-05	1.61224
itb09g01070.t1	ItbLEA41	17.2858	7.46756	9.70831
itb09g01210.t1	ItbLEA42	0.367022	0.348894	0.961554
itb09g01320.t1	ItbLEA43	0	0.130648	0
itb09g04090.t1	ItbLEA44	20.8723	12.3994	14.2281
itb09g05780.t1	ItbLEA45	3.13081	1.43938	2.49054
itb09g05790.t1	ItbLEA46	2.11088	3.15903	2.55836
itb09g11030.t1	ItbLEA47	3.62012	3.88466	2.49586
itb09g14040.t1	ItbLEA48	25.7377	21.1873	17.783
itb09g15050.t1	ItbLEA49	0.292801	6.22637	3.82789
itb09g15050.t2	ItbLEA50	7.52e-06	1.21573	1.81113
itb09g20510.t1	ItbLEA51	2.95078	1.45616	5.89558
itb10g00040.t1	ItbLEA52	0.136566	0.598959	0.195579
itb10g06140.t1	ItbLEA53	0	0	0
itb10g15770.t1	ItbLEA54	1.30906	0.944627	0.54739
itb10g21020.t1	ItbLEA55	4.73223	2.57154	2.17334
itb11g00270.t1	ItbLEA56	1.80508	7.12574	18.4459
itb11g09330.t2	ItbLEA57	31.7977	20.7656	52.2325
itb11g10180.t1	ItbLEA58	14.3059	23.8467	22.7751
itb12g05310.t1	ItbLEA59	7.24453	5.41891	9.53243
itb12g11240.t1	ItbLEA60	0	0	0
itb12g12220.t1	ItbLEA61	13.3706	21.4521	13.4842
itb12g19020.t1	ItbLEA62	1.98322	4.23963	3.58167
itb13g12490.t1	ItbLEA63	0	0	0
itb13g24610.t1	ItbLEA64	0.602374	0.640086	0.847164
itb14g08200.t1	ItbLEA65	10.9409	6.34303	7.23403
itb14g09740.t1	ItbLEA66	5.13516	6.01545	4.70216
itb14g10940.t1	ItbLEA67	3.40773	1.9566	1.26992
itb14g11130.t1	ItbLEA68	0.000142926	2.64571	3.12806
itb14g11130.t2	ItbLEA69	0.664541	2.65927	1.85653
itb14g11130.t3	ItbLEA70	3.29659	2.97867	2.61507
itb14g11130.t4	ItbLEA71	17.7421	32.9048	26.9164
itb14g11150.t1	ItbLEA72	0.239502	0.455663	0.305111
itb14g21210.t1	ItbLEA73	894.069	334.235	837.973
itb15g01980.t1	ItbLEA74	15.5565	5.1946	6.46918
itb15g01990.t1	ItbLEA75	180.211	59.6413	52.206
itb15g03090.t1	ItbLEA76	22.3684	13.3635	17.6546
itb15g09610.t1	ItbLEA77	217.668	728.827	649.725

## Sheet: Itb hormone
Table S10.7 FPKM values of LEAs under hormone treatments of I.triloba
gene ID	gene name	ITB_HOCO	ITB_GA3T	ITB_BAPT	ITB_ABAT	ITB_IAAT
itb01g04020.t1	ItbLEA1	0	0	0	0	0
itb01g12840.t1	ItbLEA2	57.821	63.0592	59.624	162.318	32.8314
itb01g12960.t1	ItbLEA3	66.1014	49.1665	20.7496	165.703	34.4591
itb01g21550.t1	ItbLEA4	0.843599	0	0.422163	0	0
itb01g23990.t1	ItbLEA5	0.109861	0	0	0.981469	0
itb01g28770.t1	ItbLEA6	82.0081	74.7083	60.207	91.9313	60.8761
itb01g28770.t2	ItbLEA7	2.56e-06	0.227583	2.32e-06	0.387293	2.52e-06
itb02g00600.t1	ItbLEA8	8.26257	9.04774	6.69504	10.0812	7.06156
itb02g01470.t1	ItbLEA9	22.556	40.8506	16.1756	64.3889	14.5454
itb02g03270.t1	ItbLEA10	2.90985	0.95318	0.940047	3.71629	2.7507
itb02g06800.t1	ItbLEA11	0	0.098358	0	0	0
itb02g14740.t1	ItbLEA12	1.87735	1.37864	2.1348	3.83786	1.39957
itb02g26110.t1	ItbLEA13	0	0	0.251508	0.79487	0
itb03g03270.t1	ItbLEA14	0.112731	0.107627	0.400658	0	0
itb03g05240.t1	ItbLEA15	9.62248	2.64429	3.53143	23.8386	2.31945
itb03g07390.t1	ItbLEA16	12.9083	3.25013	5.21471	542.735	3.62648
itb03g09580.t1	ItbLEA17	0	0	0	0	0
itb03g19660.t1	ItbLEA18	0.206083	0	0	0.107419	0
itb03g24600.t1	ItbLEA19	2.3916	5.30683	2.59952	2.92405	1.01292
itb04g00110.t1	ItbLEA20	10.5195	10.1465	12.5012	8.86187	9.32606
itb04g00730.t1	ItbLEA21	32.5037	23.6457	33.3198	48.5516	26.805
itb04g15400.t1	ItbLEA22	0	0	0	0	0
itb04g24880.t1	ItbLEA23	0.432227	0.472406	0.43064	0.355552	0.0691778
itb04g31110.t1	ItbLEA24	0.352968	1.34664	1.31262	1.32188	0.109665
itb04g31590.t1	ItbLEA25	7.0677	6.09594	7.67208	1.22643	9.43918
itb04g31840.t1	ItbLEA26	1.82345	3.07015	3.8835	1.91276	1.75289
itb04g31850.t1	ItbLEA27	26.1131	3.80837	13.6421	19.4173	23.871
itb05g02630.t1	ItbLEA28	0	0	0	0.681298	0
itb05g19690.t1	ItbLEA29	1.84185	0	2.13692	0.662148	0.469909
itb06g03530.t1	ItbLEA30	0	0	0	0	0
itb06g16420.t1	ItbLEA31	0.323587	0	0.477055	0.147947	0.152007
itb06g19390.t1	ItbLEA32	0.780877	0.830039	1.38916	1.04409	0.184008
itb07g00300.t1	ItbLEA33	0	0	0	0	0
itb07g13920.t1	ItbLEA34	7.4399	13.6162	12.569	15.7096	4.35268
itb07g15390.t1	ItbLEA35	0	0	0	0	0
itb07g21110.t1	ItbLEA36	6.77039	6.59895	10.04	0.473557	8.18944
itb08g03010.t1	ItbLEA37	20.2122	44.5455	17.3074	17.5819	12.7138
itb08g08430.t1	ItbLEA38	5.58368	4.74463	9.91586	2.88456	5.33724
itb09g00220.t1	ItbLEA39	8.76e-06	5.87e-06	0.525068	4.43444	7.49e-06
itb09g00220.t2	ItbLEA40	0.360595	0.429243	0.195128	0.000538864	0.566009
itb09g01070.t1	ItbLEA41	5.06367	7.99881	11.6008	2.76534	4.94604
itb09g01210.t1	ItbLEA42	0	0.275924	0.512696	0	0
itb09g01320.t1	ItbLEA43	0	0	0	0	0
itb09g04090.t1	ItbLEA44	10.3487	9.46712	9.59089	9.54472	9.33017
itb09g05780.t1	ItbLEA45	2.30415	1.19775	1.23352	3.21606	0.888473
itb09g05790.t1	ItbLEA46	2.43178	5.50865	3.92006	3.23823	1.67673
itb09g11030.t1	ItbLEA47	3.42174	2.0538	2.43143	1.39657	2.0894
itb09g14040.t1	ItbLEA48	10.0937	16.0485	9.57238	19.9592	5.4645
itb09g15050.t1	ItbLEA49	0.185237	0.309239	0.381738	4.03485	0.209794
itb09g15050.t2	ItbLEA50	0.166894	0.225383	6.72e-07	2.66347	1.34e-06
itb09g20510.t1	ItbLEA51	3.89958	0.35007	2.64696	3.22395	1.82947
itb10g00040.t1	ItbLEA52	0.404169	0.226346	0.326878	0.259503	0.310951
itb10g06140.t1	ItbLEA53	0	0	0	0	0
itb10g15770.t1	ItbLEA54	2.52946	0.693306	1.57848	1.93762	1.39564
itb10g21020.t1	ItbLEA55	2.46091	2.70051	4.18649	2.62483	3.78162
itb11g00270.t1	ItbLEA56	2.03705	5.23664	5.3322	4.4387	0.895502
itb11g09330.t2	ItbLEA57	36.5644	58.6184	21.1355	15.6247	18.979
itb11g10180.t1	ItbLEA58	19.589	17.5835	21.2047	31.2447	15.2805
itb12g05310.t1	ItbLEA59	3.44843	1.80686	3.86455	7.2791	1.85525
itb12g11240.t1	ItbLEA60	0.331108	0	0	3.88707	0.315372
itb12g12220.t1	ItbLEA61	12.6769	12.437	13.0543	14.2308	9.51613
itb12g19020.t1	ItbLEA62	2.26531	0.968733	2.43569	2.03536	1.76028
itb13g12490.t1	ItbLEA63	0	0	0	0.265976	0
itb13g24610.t1	ItbLEA64	0.346465	0	0	0.370511	0.339867
itb14g08200.t1	ItbLEA65	12.6963	13.7325	12.4473	12.0521	13.4156
itb14g09740.t1	ItbLEA66	5.76745	19.5249	2.99799	9.29263	3.1376
itb14g10940.t1	ItbLEA67	1.48645	4.31635	3.95191	3.57785	0.529779
itb14g11130.t1	ItbLEA68	0.941634	1.95918	0.897994	1.28103	0.513811
itb14g11130.t2	ItbLEA69	1.38054	0.623959	0.56385	1.34089	0.553174
itb14g11130.t3	ItbLEA70	0.212075	1.99874	1.93836	3.92757	1.82109
itb14g11130.t4	ItbLEA71	15.2658	18.3907	17.1559	24.5044	14.3808
itb14g11150.t1	ItbLEA72	0	0	0	0	0
itb14g21210.t1	ItbLEA73	1079.12	437.096	613.953	76.6464	1067.29
itb15g01980.t1	ItbLEA74	7.57022	8.06437	8.39239	4.36157	6.36822
itb15g01990.t1	ItbLEA75	128.201	131.744	142.103	87.0846	165.287
itb15g03090.t1	ItbLEA76	13.1525	14.3786	13.9627	9.40083	7.87928
itb15g09610.t1	ItbLEA77	285.629	615.601	354.29	1493.59	236.91

## Sheet: Itb cold and heat
Table S10.8 FPKM values of LEAs under cold and heat stress of I.triloba
gene ID	gene name	ITB_COCO	ITB_COLD	ITB_HECO	ITB_HEAT
itb01g04020.t1	ItbLEA1	0	0	0	0.265925
itb01g12840.t1	ItbLEA2	52.8638	100.491	53.7829	33.233
itb01g12960.t1	ItbLEA3	19.5813	707.159	12.3232	12.1968
itb01g21550.t1	ItbLEA4	0.189608	1.64783	0.594901	0
itb01g23990.t1	ItbLEA5	0	0	0.192636	0
itb01g28770.t1	ItbLEA6	77.6614	59.4793	99.2665	81.7267
itb01g28770.t2	ItbLEA7	0.221625	0.261203	0.126572	3.07e-06
itb02g00600.t1	ItbLEA8	6.68467	6.7762	6.98795	9.34598
itb02g01470.t1	ItbLEA9	14.219	52.0568	19.6934	14.481
itb02g03270.t1	ItbLEA10	1.82715	9.81289	0.947694	2.75936
itb02g06800.t1	ItbLEA11	0.186214	0.117226	0.0902236	0
itb02g14740.t1	ItbLEA12	1.26495	0.827207	3.20732	2.82872
itb02g26110.t1	ItbLEA13	0.448003	1.06972	0.45447	0.152849
itb03g03270.t1	ItbLEA14	0.400338	0.0642598	0.243757	0.200828
itb03g05240.t1	ItbLEA15	2.54768	102.741	2.16078	1.12152
itb03g07390.t1	ItbLEA16	1.97315	1.50996	1.97231	4.21622
itb03g09580.t1	ItbLEA17	0	0	0	0
itb03g19660.t1	ItbLEA18	0	0.897561	0	0
itb03g24600.t1	ItbLEA19	2.49475	2.10537	6.04982	1.48529
itb04g00110.t1	ItbLEA20	8.14091	1.63579	9.93409	5.77076
itb04g00730.t1	ItbLEA21	27.7288	59.9932	25.2424	25.9574
itb04g15400.t1	ItbLEA22	0.0984304	0	0	0
itb04g24880.t1	ItbLEA23	0.031573	0.115776	0.447028	0.247182
itb04g31110.t1	ItbLEA24	0.709764	0.901901	1.08753	0.260332
itb04g31590.t1	ItbLEA25	8.15209	3.42177	6.04783	2.67922
itb04g31840.t1	ItbLEA26	2.76069	2.69651	2.06529	0.247406
itb04g31850.t1	ItbLEA27	8.10787	13.2217	4.99792	10.3494
itb05g02630.t1	ItbLEA28	0	0	0	0
itb05g19690.t1	ItbLEA29	0.291736	0.357524	1.56361	0
itb06g03530.t1	ItbLEA30	0	0	0	0
itb06g16420.t1	ItbLEA31	0.959393	0	1.03772	0.505524
itb06g19390.t1	ItbLEA32	0.596172	0.328955	0.327387	0.438299
itb07g00300.t1	ItbLEA33	0	0	0	0
itb07g13920.t1	ItbLEA34	7.86666	8.62495	13.8184	3.86781
itb07g15390.t1	ItbLEA35	0.585089	0.239817	0	0
itb07g21110.t1	ItbLEA36	5.73033	1.5637	10.3179	6.15037
itb08g03010.t1	ItbLEA37	12.856	645.496	7.42459	7.96819
itb08g08430.t1	ItbLEA38	8.44918	3.37147	8.41125	3.09058
itb09g00220.t1	ItbLEA39	0.689849	0.681932	0.373689	0.390036
itb09g00220.t2	ItbLEA40	0.125572	0.246846	0.0927235	0.266428
itb09g01070.t1	ItbLEA41	11.6447	10.2725	12.9127	3.98806
itb09g01210.t1	ItbLEA42	0.194177	0.409479	0.198363	0.0909395
itb09g01320.t1	ItbLEA43	0	0.150569	0.228137	0
itb09g04090.t1	ItbLEA44	11.1382	7.54176	14.1239	11.8409
itb09g05780.t1	ItbLEA45	1.25899	0.81112	1.96423	0.413375
itb09g05790.t1	ItbLEA46	3.24033	1.71125	1.9996	2.21885
itb09g11030.t1	ItbLEA47	2.32983	3.4645	3.2365	2.46682
itb09g14040.t1	ItbLEA48	14.7836	5.53772	24.4425	11.6461
itb09g15050.t1	ItbLEA49	0.0587512	2.47212	0.287242	0.638868
itb09g15050.t2	ItbLEA50	0	0.692995	0.0900041	7.67e-05
itb09g20510.t1	ItbLEA51	1.31872	4.90138	2.29376	0.754286
itb10g00040.t1	ItbLEA52	0.853793	0.090346	0.692637	1.75147
itb10g06140.t1	ItbLEA53	0	0	0	0
itb10g15770.t1	ItbLEA54	0.630358	22.2593	0.228854	0.212726
itb10g21020.t1	ItbLEA55	2.87947	2.8382	3.29848	1.12877
itb11g00270.t1	ItbLEA56	2.39682	15.6647	1.23726	1.86215
itb11g09330.t2	ItbLEA57	4.34564	31.3961	12.0245	5.15035
itb11g10180.t1	ItbLEA58	14.4774	19.2619	12.2808	16.7844
itb12g05310.t1	ItbLEA59	4.6433	5.48095	4.2981	2.51491
itb12g11240.t1	ItbLEA60	0	0.836145	0	0
itb12g12220.t1	ItbLEA61	12.9919	5.28149	11.7143	8.21572
itb12g19020.t1	ItbLEA62	1.01892	1.14761	0.473212	1.14673
itb13g12490.t1	ItbLEA63	0	0	0	0
itb13g24610.t1	ItbLEA64	0.308529	0	0	0.418947
itb14g08200.t1	ItbLEA65	9.78502	24.942	7.069	4.71443
itb14g09740.t1	ItbLEA66	2.43805	103.218	2.48685	1.37625
itb14g10940.t1	ItbLEA67	2.3899	2.89595	3.37154	0.989248
itb14g11130.t1	ItbLEA68	0.918841	3.29053	1.13389	2.15857
itb14g11130.t2	ItbLEA69	1.10692	1.63828	1.30461	0.436515
itb14g11130.t3	ItbLEA70	0.938758	3.67153	1.28179	4.40517
itb14g11130.t4	ItbLEA71	17.6442	38.7781	16.1738	16.4533
itb14g11150.t1	ItbLEA72	0.954091	0	1.06269	0
itb14g21210.t1	ItbLEA73	1418.63	348.245	797.145	935.058
itb15g01980.t1	ItbLEA74	12.5825	6.99355	9.71255	5.45934
itb15g01990.t1	ItbLEA75	136.337	44.2521	150.495	67.6941
itb15g03090.t1	ItbLEA76	21.5191	24.0388	24.1465	11.2086
itb15g09610.t1	ItbLEA77	180.759	672.352	199.036	176.537

## Sheet: Ia salt stress
Table S10.9 FPKM values of LEAs under salt stress of I.aquatica
gene ID	gene name	MF0	MF6	MF12	BG0	BG6	BG12
Iaqu.ptg000012l.g802	IaLEA1	5.39583	3.47877	3.87797	5.1886	3.46153	4.73633
Iaqu.ptg000002l.g778	IaLEA10	122.921	202.421	212.809	99.7929	197.851	203.446
Iaqu.ptg000002l.g779	IaLEA11	312.394	69.1442	58.7547	59.7485	113.277	55.4845
Iaqu.ptg000003l.g358	IaLEA12	1.677	14.4705	9.59013	2.16457	15.3593	8.1009
Iaqu.ptg000004l.g203	IaLEA13	20.3843	17.8945	20.7648	21.1729	17.8242	20.7949
Iaqu.ptg000004l.g295	IaLEA14	52.6227	30.849	62.4439	50.2258	24.3048	59.6131
Iaqu.ptg000004l.g204	IaLEA15	175.88	172.188	157.601	236.5	226.112	198.247
Iaqu.ptg000003l.g808	IaLEA16	552.671	298.529	382.087	514.072	314.808	419.912
Iaqu.ptg000006l.g741	IaLEA17	0.401833	0.172967	0.128633	0.5105	0.0758333	0.335867
Iaqu.ptg000006l.g639	IaLEA18	1.06787	1.0291	1.3603	1.67487	1.22277	1.1377
Iaqu.ptg000018l.g601	IaLEA19	21.9465	36.6979	54.3362	19.1506	30.6555	72.0041
Iaqu.ptg000012l.g875	IaLEA2	5.7201	4.35123	7.47303	6.37707	2.9431	9.6134
Iaqu.ptg000019l.g203	IaLEA20	2.6686	1.0389	1.84047	0.944733	0.639267	1.35897
Iaqu.ptg000019l.g21	IaLEA21	78.2184	109.103	91.1264	40.1025	117.892	76.2162
Iaqu.ptg000020l.g1202	IaLEA22	0.264333	0	0.224167	0.1541	0	0
Iaqu.ptg000018l.g604	IaLEA23	0.117133	0.0692667	0.0711667	0.0676	0	0
Iaqu.ptg000011l.g498	IaLEA24	3.8948	3.73543	3.3989	4.13503	3.4519	3.4169
Iaqu.ptg000017l.g79	IaLEA25	133.484	227.834	197.605	123.231	296.186	285.017
Iaqu.ptg000014l.g666	IaLEA26	0.386033	1.0003	0.5512	0.229267	0.671667	0.6539
Iaqu.ptg000017l.g13	IaLEA27	14.7562	11.5271	12.3155	14.7175	10.5709	13.1053
Iaqu.ptg000024l.g296	IaLEA28	0.191833	1.2282	0.519433	0.0644667	2.19273	0.4627
Iaqu.ptg000020l.g2041	IaLEA29	0.1465	0	0.0522333	0.486333	0.0932333	0.055
Iaqu.ptg000012l.g876	IaLEA3	2.5284	3.21207	3.01573	2.09313	3.77073	2.97377
Iaqu.ptg000020l.g1999	IaLEA30	10.6978	7.7162	8.56113	8.904	6.62117	7.35667
Iaqu.ptg000011l.g987	IaLEA31	7.0681	1.5115	1.99347	1.09357	4.7618	1.54647
Iaqu.ptg000012l.g1845	IaLEA32	0	0.240067	0.0205667	0	0.119867	0.0865333
Iaqu.ptg000012l.g175	IaLEA33	0.0378667	0	0.0629	0.0203	0.0598333	0
Iaqu.ptg000023l.g312	IaLEA34	436.135	167.901	87.9328	112.383	228.444	81.7436
Iaqu.ptg000022l.g2054	IaLEA35	3.27	3.6053	3.90693	4.5363	4.38677	4.73777
Iaqu.ptg000022l.g2055	IaLEA36	1.37057	0.589067	0.8304	0.729767	0.7185	0.632733
Iaqu.ptg000022l.g2227	IaLEA37	54.238	25.5359	27.0404	63.6784	27.4339	30.3959
Iaqu.ptg000022l.g2387	IaLEA38	0	0	0	0.0450667	0	0
Iaqu.ptg000022l.g2519	IaLEA39	2.4151	4.81353	3.9223	1.23963	2.23647	4.32647
Iaqu.ptg000012l.g932	IaLEA4	110.304	10.4728	5.65033	6.32203	17.2139	5.3346
Iaqu.ptg000022l.g2607	IaLEA40	3.52127	2.26013	2.04417	2.7304	2.61753	2.97417
Iaqu.ptg000022l.g544	IaLEA41	8.76483	24.3616	18.6666	7.3219	27.2794	23.1001
Iaqu.ptg000023l.g311	IaLEA42	1050.3	834.008	500.212	951.068	890.778	478.584
Iaqu.ptg000023l.g311.t1	IaLEA43	0	0	0	0	0	0
Iaqu.ptg000022l.g1245	IaLEA44	262.368	90.6063	122.389	198.853	68.9532	126.913
Iaqu.ptg000021l.g700	IaLEA45	0.0561667	0.0469	0.0277333	0.109367	0.0518	0.0611
Iaqu.ptg000022l.g1564	IaLEA46	13.3619	15.2147	15.7401	17.284	11.0162	12.6975
Iaqu.ptg000022l.g1135	IaLEA47	0.0502333	0.9626	0.627667	0.0389667	0.4279	0.236167
Iaqu.ptg000001l.g1442	IaLEA48	0	0.2413	0.120833	0.1118	0.622233	0
Iaqu.ptg000001l.g81	IaLEA49	0.4363	0.278233	0.210433	0.389033	0.0237333	0.1593
Iaqu.ptg000014l.g1321	IaLEA5	3.40773	3.79247	6.06917	6.27903	3.68943	6.08023
Iaqu.ptg000008l.g926	IaLEA50	0.636267	1.61413	1.4474	0.317967	0.783167	0.485433
Iaqu.ptg000010l.g6	IaLEA51	0.2086	0.203667	0.8051	0.0470333	0.133533	0.158233
Iaqu.ptg000009l.g949	IaLEA52	25.3397	45.4111	39.564	28.458	40.5839	32.5422
Iaqu.ptg000021l.g2377	IaLEA53	5.60797	23.6576	30.0155	5.85687	19.006	20.7682
Iaqu.ptg000021l.g57	IaLEA54	4.99477	5.29153	5.82263	5.21027	3.9421	4.06877
Iaqu.ptg000020l.g303	IaLEA55	0.1707	0.752067	1.27283	0.113733	0.464967	0.553867
Iaqu.ptg000020l.g395	IaLEA56	10.7778	10.1121	8.5019	11.6226	10.6597	10.86
Iaqu.ptg000021l.g154	IaLEA57	235.476	80.4374	87.5298	177.646	81.4406	86.0101
Iaqu.ptg000004l.g943	IaLEA58	2433.46	2521.86	2333.52	2349.27	2724.59	2367.99
Iaqu.ptg000005l.g1138	IaLEA59	1.4812	1.58827	1.8957	2.06667	1.41363	1.9405
Iaqu.ptg000014l.g1325	IaLEA6	2.4208	2.5757	2.1906	2.5364	2.26187	2.2747
Iaqu.ptg000005l.g523	IaLEA60	67.2485	54.4574	50.7073	60.2631	60.2796	49.457
Iaqu.ptg000006l.g58	IaLEA61	69.7762	75.1804	98.4747	78.5544	75.6701	105.831
Iaqu.ptg000006l.g742	IaLEA62	43.5241	42.5702	44.5248	34.3966	35.8037	35.8849
Iaqu.ptg000006l.g786	IaLEA63	35.9735	11.7981	17.5007	6.9898	12.1116	14.5023
Iaqu.ptg000007l.g1074	IaLEA64	16.7371	26.9165	21.5259	17.859	34.7967	20.8788
Iaqu.ptg000007l.g1135	IaLEA65	21.7361	13.8904	14.9875	20.2654	8.28273	13.9148
Iaqu.ptg000007l.g1135.t1	IaLEA66	0	0	0	0	0	0
Iaqu.ptg000007l.g2008	IaLEA67	14.122	45.0015	37.0523	11.0926	34.0364	28.4098
Iaqu.ptg000008l.g248	IaLEA68	4.67717	26.0799	14.6776	9.5145	30.8818	10.3728
Iaqu.ptg000007l.g2008.t1	IaLEA69	0	0	0	0	0	0
Iaqu.ptg000012l.g849	IaLEA7	11.087	12.3328	12.9231	17.6528	14.2928	15.6848
Iaqu.ptg000007l.g30	IaLEA70	0.0782333	0.0450667	0.0263667	0.153733	0.2591	0.0255
Iaqu.ptg000008l.g1298	IaLEA71	1.41777	10.6226	4.09333	3.46773	13.5285	4.33617
Iaqu.ptg000023l.g312.t1	IaLEA72	0	0	0	0	0	0
Iaqu.ptg000023l.g540	IaLEA73	8.3543	4.42343	8.4564	7.3819	5.1528	9.1815
Iaqu.ptg000023l.g540.t1	IaLEA74	0	0	0	0	0	0
Iaqu.ptg000018l.g138	IaLEA8	22.0653	24.0432	21.7975	25.9503	24.4653	22.4704
Iaqu.ptg000018l.g1371	IaLEA9	0.0480667	0.0254333	0	0	0.0287	0
