# Supplementary material for: Comparative analysis of the LEA gene family in seven Ipomoea species, focuses on sweet potato (Ipomoea batatas L.)
Source: BMC Plant Biol. 2024 Dec 26;24:1256. doi: 10.1186/s12870-024-05981-x (PMC11670493; doi:10.1186/s12870-024-05981-x)
Supplement: Supplementary file 1 — Supplementary Material 1. [file 12870_2024_5981_MOESM1_ESM.zip › Supplementary table/Table S11 The number of genes in abiotic stresses.xlsx]

## Sheet: Sheet1
Table S11 The number of genes in abiotic stresses
	Salt				Drought			Cold			Heat
	I. batatas	I. trifida	I. triloba	I. aquatica	I. batatas	I. trifida	I. triloba	I. batatas	I. trifida	I. triloba	I. batatas	I. trifida	I. triloba
LEA_1	3	0	0	0	1	0	0	0	0	0	0	0	0
LEA_2	21	7	10	1	8	8	10	11	18	11	6	7	15
LEA_3	3	2	1	0	1	1	0	4	1	2	2	1	1
LEA_4	2	0	2	0	0	0	1	0	0	1	0	1	0
LEA_5	1	0	0	0	0	1	0	0	0	0	0	0	0
LEA_6	0	0	0	1	1	0	0	1	0	0	0	0	0
SMP	0	0	1	0	0	0	2	0	1	1	0	1	1
Dehyrin	2	1	1	1	2	0	0	1	0	0	0	1	0
Note: DEGs with |log2FC| > 1, q < 0.05.
