# Supplementary material for: Comparative analysis of the LEA gene family in seven Ipomoea species, focuses on sweet potato (Ipomoea batatas L.)
Source: BMC Plant Biol. 2024 Dec 26;24:1256. doi: 10.1186/s12870-024-05981-x (PMC11670493; doi:10.1186/s12870-024-05981-x)
Supplement: Supplementary file 1 — Supplementary Material 1. [file 12870_2024_5981_MOESM1_ESM.zip › Supplementary table/Table S12 RT-qPCR expression of 15 IbLEAs on tissues.xlsx]

## Sheet: Sheet1
Table S12 RT-qPCR expression of 15 IbLEAs on tissues
IbLEA10	Relative Expression	SD	Significant
Primary root	1.00067	0.0447477	f
Pencil root	5.30588	0.261917	c
D4 root	2.74083	0.444759	d
D8 root	2.06994	0.0608005	d
D13 root	4.75325	0.586312	c
Tender stem	1.76434	0.0244615	e
Old stem	1.55348	0.160397	e
Tender leaf	2.09541	0.145707	d
Old leaf	8.5716	1.55335	b
Flower bud	41.3244	0.772599	a
Flower	1.02907	0.104686	f
IbLEA15	Relative Expression	SD	Significant
Primary root	1.00092	0.0527989	b
Pencil root	0.0751747	0.012957	d
D4 root	0.0294062	0.00686778	d
D8 root	0.0294775	0.00263196	d
D13 root	0.0247742	0.00396202	d
Tender stem	0.0143206	0.000952896	d
Old stem	0.0206757	0.00177312	d
Tender leaf	0.0341244	0.000342232	d
Old leaf	0.0758686	0.0130538	d
Flower bud	5.04558	0.498407	a
Flower	0.382939	0.00329031	c
IbLEA19	Relative Expression	SD	Significant
Primary root	1.00227	0.0826628	f
Pencil root	12.9477	1.14466	d
D4 root	27.4567	0.553352	b
D8 root	11.9172	2.21278	d
D13 root	6.62004	1.94082	e
Tender stem	1.37124	0.108902	f
Old stem	0.668899	0.096239	f
Tender leaf	1.99229	0.0527276	f
Old leaf	72.1176	3.87341	a
Flower bud	16.2653	1.32869	c
Flower	0.704259	0.140831	f
IbLEA20	Relative Expression	SD	Significant
Primary root	1.00076	0.0481552	e
Pencil root	5.37109	0.988889	c
D4 root	3.66356	0.508837	c
D8 root	1.20874	0.325141	e
D13 root	3.421	0.668459	c
Tender stem	1.09496	0.110725	e
Old stem	3.42689	0.177121	c
Tender leaf	1.86201	0.144255	d
Old leaf	21.12	1.71135	a
Flower bud	18.1019	3.37144	b
Flower	1.54291	0.0416442	d
IbLEA26	Relative Expression	SD	Significant
Primary root	1.00001	0.00672929	g
Pencil root	4.84516	1.19183	f
D4 root	33.12	1.79568	c
D8 root	26.6705	1.16484	d
D13 root	50.4915	1.02722	b
Tender stem	3.64642	0.427827	f
Old stem	1.84201	0.169715	f
Tender leaf	4.90848	0.317442	f
Old leaf	74.7305	5.61201	a
Flower bud	20.2697	0.28011	e
Flower	1.57453	0.392756	f
IbLEA27	Relative Expression	SD	Significant
Primary root	1.00071	0.0532122	d
Pencil root	6.10617	1.89833	d
D4 root	39.5634	2.38708	a
D8 root	6.04363	0.430054	d
D13 root	34.2759	9.20284	b
Tender stem	1.12537	0.0485063	d
Old stem	0.598648	0.0648422	e
Tender leaf	1.20517	0.0782699	d
Old leaf	28.1207	0.446502	c
Flower bud	5.25508	1.24404	d
Flower	0.509958	0.0675369	e
IbLEA32	Relative Expression	SD	Significant
Primary root	1.00025	0.0272031	f
Pencil root	13.3291	0.0706678	d
D4 root	25.7349	1.71475	b
D8 root	6.57299	0.222326	e
D13 root	15.8527	3.79584	d
Tender stem	3.11194	0.734152	f
Old stem	0.901571	0.0536181	f
Tender leaf	3.051	0.42258	f
Old leaf	149.293	1.48354	a
Flower bud	22.1961	1.04632	c
Flower	2.86023	0.295017	f
IbLEA35	Relative Expression	SD	Significant
Primary root	1.0009	0.0600005	d
Pencil root	0.326364	0.0427142	e
D4 root	1.38532	0.103864	d
D8 root	0.716058	0.133529	d
D13 root	2.46016	0.453908	c
Tender stem	0.341543	0.0247164	e
Old stem	7.5028	0.409855	a
Tender leaf	0.354486	0.0507078	e
Old leaf	4.2408	1.03784	b
Flower bud	1.41197	0.0678272	d
Flower	0.0739174	0.0124386	f
IbLEA43	Relative Expression	SD	Significant
Primary root	1.00188	0.086646	d
Pencil root	3.72189	0.320304	d
D4 root	20.2431	5.44224	a
D8 root	6.44019	0.284413	c
D13 root	10.5563	2.12575	b
Tender stem	2.37455	0.0153958	d
Old stem	1.94114	0.414417	d
Tender leaf	3.56894	0.0235335	d
Old leaf	22.3183	2.04376	a
Flower bud	20.5209	0.994183	a
Flower	0.427663	0.093395	e
IbLEA46	Relative Expression	SD	Significant
Primary root	1.00017	0.0226129	c
Pencil root	0.270339	0.0581995	f
D4 root	0.650379	0.0635907	d
D8 root	0.483478	0.0100192	e
D13 root	0.475462	0.0753027	e
Tender stem	0.29364	0.0168276	f
Old stem	0.339258	0.0238102	e
Tender leaf	0.163061	0.0378375	g
Old leaf	1.31635	0.161351	b
Flower bud	1.6412	0.225699	a
Flower	0.102072	0.016541	h
IbLEA59	Relative Expression	SD	Significant
Primary root	1.00189	0.0762956	f
Pencil root	9.80437	0.358059	e
D4 root	19.4352	2.16358	c
D8 root	14.2427	0.524128	d
D13 root	10.8822	0.385136	e
Tender stem	0.86805	0.110846	f
Old stem	0.8953	0.0455037	f
Tender leaf	0.907142	0.133555	f
Old leaf	37.0813	1.32856	a
Flower bud	27.7387	0.919077	b
Flower	1.13493	0.0135702	f
IbLEA61	Relative Expression	SD	Significant
Primary root	1.00047	0.0373817	g
Pencil root	5.05454	0.452624	e
D4 root	15.6971	0.116447	b
D8 root	2.287	0.0601872	f
D13 root	12.5352	0.744256	c
Tender stem	2.27619	0.155063	f
Old stem	2.7296	0.16731	e
Tender leaf	5.33729	0.416261	e
Old leaf	32.3681	4.3004	a
Flower bud	9.24214	1.04733	d
Flower	1.3402	0.0835445	g
IbLEA63	Relative Expression	SD	Significant
Primary root	1.00076	0.0482228	d
Pencil root	4.12309	0.164154	c
D4 root	19.2414	3.63799	b
D8 root	9.39038	1.31812	c
D13 root	18.7838	3.89407	b
Tender stem	1.18416	0.220977	d
Old stem	0.906829	0.245004	d
Tender leaf	3.16785	0.0663766	c
Old leaf	140.48	18.6945	a
Flower bud	11.8908	0.845349	b
Flower	1.81356	0.0783367	d
IbLEA64	Relative Expression	SD	Significant
Primary root	1.00014	0.0203557	g
Pencil root	1.74049	0.0522587	e
D4 root	1.92942	0.200633	e
D8 root	3.91124	0.419508	b
D13 root	4.76397	1.10992	b
Tender stem	1.4883	0.0399328	f
Old stem	3.19711	0.270043	c
Tender leaf	2.61577	0.274611	d
Old leaf	7.04466	1.80022	a
Flower bud	2.77209	0.275121	c
Flower	0.0843046	0.0107701	h
IbLEA73	Relative Expression	SD	Significant
Primary root	1.00294	0.0932432	a
Pencil root	0.149035	0.0171804	d
D4 root	0.182979	0.0417196	d
D8 root	0.0437745	0.0281206	e
D13 root	0.168399	0.0703259	d
Tender stem	0.0872708	0.00519768	d
Old stem	0.0529729	0.00782789	e
Tender leaf	0.113538	0.00894024	d
Old leaf	0.510369	0.144989	c
Flower bud	0.802996	0.0800627	b
Flower	0.00434185	0.00159412	f
