# Supplementary material for: Comparative analysis of the LEA gene family in seven Ipomoea species, focuses on sweet potato (Ipomoea batatas L.)
Source: BMC Plant Biol. 2024 Dec 26;24:1256. doi: 10.1186/s12870-024-05981-x (PMC11670493; doi:10.1186/s12870-024-05981-x)
Supplement: Supplementary file 1 — Supplementary Material 1. [file 12870_2024_5981_MOESM1_ESM.zip › Supplementary table/Table S13 RT-qPCR expression of 15 IbLEAs under abiotic.xlsx]

## Sheet: leaf
IbLEA10	Relative Expression	SD	Significanc		IbLEA15	Relative Expression	SD	Significanc		IbLEA19	Relative Expression	SD	Significanc		IbLEA20	Relative Expression	SD	Significanc		LEA26	Relative Expression	SD	Significanc
CK	1.00061	0.0430009	a		CK	1.00135	0.0640997	a		CK	1.00571	0.151405	c		CK	1.01197	0.186992	c		CK	1.01254	0.224679	b
SL 2H	0.725085	0.0456078	c		SL 2H	0.136419	0.00926907	e		SL 2H	0.0671417	0.0167644	d		SL 2H	1.4643	0.0847514	b		SL 2H	1.34468	0.383949	b
SL 4H	1.07437	0.037037	a		SL 4H	0.251746	0.0133447	c		SL 4H	2.70515	0.171383	b		SL 4H	1.31688	0.124565	b		SL 4H	2.09484	0.182372	a
SL 8H	0.721285	0.0691254	c		SL 8H	0.173245	0.0147833	d		SL 8H	1.25901	0.297883	c		SL 8H	1.0183	0.0486025	c		SL 8H	0.682074	0.093528	c
SL 16H	1.04345	0.103227	a		SL 16H	0.153202	0.0129736	d		SL 16H	1.12503	0.0890592	c		SL 16H	0.832437	0.139499	d		SL 16H	1.09743	0.204776	b
SL 24H	0.873125	0.0580885	b		SL 24H	0.214331	0.0230816	c		SL 24H	0.322531	0.119486	d		SL 24H	0.826847	0.0796871	d		SL 24H	0.77221	0.18478	c
SL R3H	0.517585	0.0561155	d		SL R3H	0.555176	0.0611508	b		SL R3H	3.91673	0.0658252	a		SL R3H	3.74752	0.384675	a		SL R3H	0.550656	0.0582703	d
CK	1.00061	0.0430009	c		CK	1.00135	0.0640997	a		CK	1.00571	0.151405	d		CK	1.01197	0.186992	d		CK	1.01254	0.224679	c
DL 2H	0.847545	0.194562	c		DL 2H	0.24615	0.037425	b		DL 2H	4.81657	0.305955	c		DL 2H	0.599708	0.124824	e		DL 2H	2.50489	0.866599	b
DL 4H	1.59213	0.0635901	a		DL 4H	0.980712	0.12184	a		DL 4H	10.1089	0.925162	b		DL 4H	1.79413	0.237335	c		DL 4H	3.3805	0.660773	b
DL 8H	0.491744	0.0711924	d		DL 8H	0.967214	0.129796	a		DL 8H	12.201	1.41975	a		DL 8H	5.84484	0.557383	a		DL 8H	2.74057	0.299995	b
DL 16H	0.513084	0.0501355	d		DL 16H	0.316447	0.0687123	b		DL 16H	1.53574	0.22626	d		DL 16H	1.4903	0.125604	c		DL 16H	2.89413	0.455176	b
DL 24H	1.30054	0.13209	b		DL 24H	0.268384	0.0339461	b		DL 24H	3.78833	0.438602	c		DL 24H	3.17541	0.373208	b		DL 24H	4.91045	0.117561	a
DL R3H	1.35716	0.0321778	b		DL R3H	0.32853	0.00773353	b		DL R3H	1.48577	0.019434	d		DL R3H	1.43529	0.148645	c		DL R3H	3.16003	0.217336	b
LEA27	Relative Expression	SD	Significanc		LEA32	Relative Expression	SD	Significanc		LEA35	Relative Expression	SD	Significanc		LEA43	Relative Expression	SD	Significanc		LEA46	Relative Expression	SD	Significanc
CK	1.00005	0.0137902	a		CK	1.04192	0.413735	e		CK	1.03471	0.375847	c		CK	1.01802	0.24104	a		CK	1.01658	0.232337	e
SL 2H	0.808642	0.239427	a		SL 2H	2.66556	0.101955	d		SL 2H	2.58683	0.0548941	a		SL 2H	1.02021	0.0591066	a		SL 2H	2.03929	0.0644391	b
SL 4H	0.833524	0.0471406	a		SL 4H	3.87817	0.600571	c		SL 4H	1.88886	0.00270574	b		SL 4H	0.947334	0.0352748	a		SL 4H	1.65303	0.204282	c
SL 8H	0.619754	0.145759	b		SL 8H	2.85156	0.230673	d		SL 8H	0.679798	0.049369	d		SL 8H	0.412339	0.0581578	b		SL 8H	1.29362	0.106766	d
SL 16H	0.792972	0.0929796	a		SL 16H	5.54474	0.129398	b		SL 16H	0.489437	0.0676644	d		SL 16H	0.423802	0.056968	b		SL 16H	1.14153	0.0925979	d
SL 24H	0.958413	0.123311	a		SL 24H	2.81218	0.195459	d		SL 24H	0.492065	0.155458	d		SL 24H	0.51011	0.0540159	b		SL 24H	1.56907	0.0939349	c
SL R3H	0.478316	0.00252663	c		SL R3H	12.8336	0.198357	a		SL R3H	0.307381	0.0837464	e		SL R3H	0.347964	0.0577062	b		SL R3H	2.62404	0.0985549	a
CK	1.00005	0.0137902	b		CK	1.04192	0.413735	e		CK	1.03471	0.375847	e		CK	1.01802	0.24104	b		CK	1.01658	0.232337	d
DL 2H	1.03008	0.284209	b		DL 2H	4.99249	1.33746	c		DL 2H	6.85852	1.05325	d		DL 2H	2.40443	0.108262	a		DL 2H	3.61787	0.202166	b
DL 4H	2.12162	0.452813	b		DL 4H	7.98163	0.253363	c		DL 4H	11.7223	0.141852	b		DL 4H	2.50608	0.611667	a		DL 4H	5.57531	0.329734	a
DL 8H	5.60097	0.552947	a		DL 8H	107.822	4.17686	a		DL 8H	9.7088	1.12129	c		DL 8H	2.16769	0.614024	a		DL 8H	3.7748	0.0894027	b
DL 16H	1.10025	0.117213	b		DL 16H	14.7	0.331219	b		DL 16H	9.96085	1.73272	c		DL 16H	0.693473	0.112267	b		DL 16H	1.28028	0.0832343	d
DL 24H	6.7154	3.0861	a		DL 24H	5.44815	0.576847	c		DL 24H	13.0152	0.271382	b		DL 24H	1.95766	0.273431	a		DL 24H	1.21775	0.0253783	d
DL R3H	1.69909	0.914601	b		DL R3H	3.6619	0.194575	d		DL R3H	16.87	0.511148	a		DL R3H	2.68761	0.36203	a		DL R3H	2.54228	0.937211	c
LEA59	Relative Expression	SD	Significanc		LEA61	Relative Expression	SD	Significanc		LEA63	Relative Expression	SD	Significanc		LEA64	Relative Expression	SD	Significanc		LEA73	Relative Expression	SD	Significanc
CK	1.0072	0.170003	a		CK	1.01587	0.225547	a		CK	1.00836	0.159293	b		CK	1.00199	0.0768214	c		CK	1.00169	0.0706601	c
SL 2H	1.14044	0.113993	a		SL 2H	0.979327	0.0156311	a		SL 2H	1.5462	0.0986502	a		SL 2H	3.7145	0.792784	a		SL 2H	1.93308	0.126814	a
SL 4H	1.01483	0.156074	a		SL 4H	0.884318	0.0248832	a		SL 4H	1.62834	0.0504057	a		SL 4H	1.74796	0.674497	b		SL 4H	1.83692	0.342322	a
SL 8H	0.790789	0.170689	b		SL 8H	0.365321	0.0292663	b		SL 8H	0.41969	0.0398787	d		SL 8H	0.308477	0.0317493	d		SL 8H	1.49775	0.140511	b
SL 16H	1.16971	0.153638	a		SL 16H	0.292502	0.0218116	b		SL 16H	0.486711	0.0379952	d		SL 16H	0.201187	0.0350683	d		SL 16H	1.44511	0.224385	b
SL 24H	0.833937	0.105748	b		SL 24H	0.406579	0.0377555	b		SL 24H	0.354814	0.0260162	d		SL 24H	0.358578	0.0651286	c		SL 24H	2.03692	0.466698	a
SL R3H	0.784279	0.119994	b		SL R3H	0.308077	0.0217783	b		SL R3H	0.792615	0.0463623	c		SL R3H	0.224379	0.0576059	d		SL R3H	0.729585	0.08204	d
CK	1.0072	0.170003	c		CK	1.01587	0.225547	d		CK	1.00836	0.159293	b		CK	1.00199	0.0768214	d		CK	1.00169	0.0706601	d
DL 2H	0.781912	0.097054	d		DL 2H	0.272652	0.0448233	e		DL 2H	0.879742	0.00594222	b		DL 2H	1.51811	0.226184	c		DL 2H	2.85799	0.908489	b
DL 4H	1.44172	0.11805	b		DL 4H	0.821081	0.195814	d		DL 4H	1.30456	0.0764046	b		DL 4H	4.23395	0.439367	a		DL 4H	10.5646	0.941119	a
DL 8H	4.14576	0.126809	a		DL 8H	2.0719	0.0712883	b		DL 8H	2.85235	1.53251	a		DL 8H	3.07216	0.423157	b		DL 8H	3.93571	1.30067	b
DL 16H	1.06566	0.140696	c		DL 16H	1.5877	0.0736775	c		DL 16H	0.472845	0.114608	b		DL 16H	0.706995	0.204314	d		DL 16H	4.46846	0.297654	b
DL 24H	0.903806	0.0652251	c		DL 24H	1.06014	0.0853919	d		DL 24H	1.16468	0.148917	b		DL 24H	0.45358	0.0606271	e		DL 24H	2.47062	0.575534	c
DL R3H	0.873873	0.0569462	c		DL R3H	3.0074	0.247037	a		DL R3H	1.20514	0.168342	b		DL R3H	0.994188	0.114571	d		DL R3H	2.99875	0.429512	b

## Sheet: root
Table S13 RT-qPCR expression of 15 IbLEAs under abiotic
IbLEA10	relative expression	SD	significanc	IbLEA15	relative expression	SD	significanc	IbLEA19	relative expression	SD	significanc	IbLEA20	relative expression	SD	significanc	LEA26	relative expression	SD	significanc
CK	1.00192	0.0754039	c	CK	1.00112	0.0585698	b	CK	1.00227	0.095268	f	CK	1.01098	0.176492	e	CK	1.0152	0.247536	e
SR 2H	2.70424	0.37819	a	SR 2H	1.39318	0.0867493	a	SR 2H	18.9044	0.871664	a	SR 2H	21.4878	0.515238	c	SR 2H	14.4807	2.35374	a
SR 4H	2.01621	0.244801	b	SR 4H	0.573692	0.0446103	c	SR 4H	9.79311	0.749776	c	SR 4H	49.6627	8.02375	b	SR 4H	15.4539	0.821884	a
SR 8H	2.09278	0.185658	b	SR 8H	0.327953	0.0321914	d	SR 8H	14.6496	0.552029	b	SR 8H	78.8481	5.61528	a	SR 8H	5.17489	0.226875	b
SR 16H	2.38409	0.00654238	a	SR 16H	0.182905	0.00705783	e	SR 16H	7.65153	1.32157	d	SR 16H	49.755	0.797057	b	SR 16H	3.71969	0.149033	b
SR 24H	1.11088	0.0301364	c	SR 24H	0.17867	0.0101713	e	SR 24H	7.97028	0.726038	d	SR 24H	13.6944	0.582237	d	SR 24H	2.90669	0.58926	c
SR R3H	0.765954	0.000848234	c	SR R3H	0.193262	0.0135787	e	SR R3H	2.7018	0.410951	e	SR R3H	13.9391	0.596245	d	SR R3H	1.33078	0.158927	d
CK	1.00192	0.0754039	a	CK	1.00112	0.0585698	a	CK	1.00227	0.095268	e	CK	1.01098	0.176492	d	CK	1.0152	0.247536	d
DR 2H	0.276593	0.0521332	d	DR 2H	0.770651	0.0238173	b	DR 2H	6.02292	0.703123	a	DR 2H	24.0661	0.422716	a	DR 2H	1.14531	0.0556095	d
DR 4H	0.212275	0.0932632	d	DR 4H	0.287739	0.0301501	e	DR 4H	0.877178	0.00108952	e	DR 4H	18.5256	1.96463	b	DR 4H	0.541847	0.0628782	d
DR 8H	0.91748	0.112367	a	DR 8H	0.509161	0.0446917	d	DR 8H	5.19832	0.778294	b	DR 8H	18.9446	2.95418	b	DR 8H	9.172	0.492062	a
DR 16H	0.682574	0.0201272	b	DR 16H	0.326018	0.0281073	e	DR 16H	3.41998	0.0509575	c	DR 16H	17.2536	2.51947	b	DR 16H	2.5771	0.142327	c
DR 24H	1.03514	0.0598281	a	DR 24H	0.618628	0.0324099	c	DR 24H	6.55152	0.0849718	a	DR 24H	7.17154	0.106671	c	DR 24H	4.86572	0.91715	b
DR R3H	0.464588	0.026223	c	DR R3H	0.310634	0.022743	e	DR R3H	2.09554	0.0847442	d	DR R3H	16.7928	0.903143	b	DR R3H	1.13913	0.283526	d
LEA27	relative expression	SD	significanc	LEA32	relative expression	SD	significanc	LEA35	relative expression	SD	significanc	LEA43	relative expression	SD	significanc	LEA46	relative expression	SD	significanc
CK	1.02032	0.286567	e	CK	1.00289	0.0934902	f	CK	1.00392	0.109922	c	CK	1.00416	0.109481	e	CK	1.00227	0.0814867	f
SR 2H	6.77854	0.112138	c	SR 2H	141.377	1.64637	d	SR 2H	3.36184	0.0782044	a	SR 2H	3.92197	0.310251	b	SR 2H	11.4157	0.234053	a
SR 4H	1.17363	0.206189	e	SR 4H	215.419	10.0172	a	SR 4H	3.59067	0.168643	a	SR 4H	2.4265	0.250886	d	SR 4H	5.4333	0.440537	b
SR 8H	9.40323	0.65832	b	SR 8H	189.253	4.45187	b	SR 8H	3.69966	0.414175	a	SR 8H	4.5259	0.155265	a	SR 8H	3.37852	0.16781	c
SR 16H	13.7464	0.809372	a	SR 16H	164.384	2.10986	c	SR 16H	1.1967	0.0422737	c	SR 16H	3.44666	0.240145	c	SR 16H	2.5212	0.0785638	d
SR 24H	2.52895	0.144235	d	SR 24H	27.5501	0.340578	e	SR 24H	2.11167	0.0333469	b	SR 24H	2.12776	0.124844	d	SR 24H	1.85119	0.240611	e
SR R3H	1.10088	0.0651478	e	SR R3H	5.48935	0.321324	f	SR R3H	2.54919	0.105445	b	SR R3H	1.24916	0.125297	e	SR R3H	2.01497	0.206057	e
CK	1.02032	0.286567	c	CK	1.00289	0.0934902	e	CK	1.00392	0.109922	c	CK	1.00416	0.109481	b	CK	1.00227	0.0814867	e
DR 2H	2.37606	0.0191388	c	DR 2H	64.2232	0.0621354	a	DR 2H	0.721549	0.102581	c	DR 2H	0.984205	0.132198	b	DR 2H	8.20826	0.353045	a
DR 4H	0.284338	0.0347158	d	DR 4H	41.3016	3.05147	b	DR 4H	0.273379	0.0192343	d	DR 4H	0.290744	0.0527973	d	DR 4H	1.29488	0.0714791	d
DR 8H	18.2458	0.472182	a	DR 8H	37.5432	2.5788	c	DR 8H	2.48177	0.657085	a	DR 8H	1.19553	0.145162	b	DR 8H	1.76185	0.248791	c
DR 16H	6.38243	1.66768	b	DR 16H	13.0944	0.269436	d	DR 16H	1.60507	0.341165	b	DR 16H	0.864082	0.0081559	c	DR 16H	1.24203	0.172885	d
DR 24H	2.64167	0.144964	c	DR 24H	11.7259	1.18186	d	DR 24H	2.06159	0.24229	a	DR 24H	2.83661	0.201072	a	DR 24H	2.18312	0.28338	b
DR R3H	1.29466	0.0880374	c	DR R3H	1.98543	0.140221	e	DR R3H	2.18729	0.113194	a	DR R3H	0.932331	0.0800482	c	DR R3H	1.49915	0.0569781	c
LEA59	relative expression	SD	significanc	LEA61	relative expression	SD	significanc	LEA63	relative expression	SD	significanc	LEA64	relative expression	SD	significanc	LEA73	relative expression	SD	significanc
CK	1.01371	0.206039	e	CK	1.005	0.12343	d	CK	1.00022	0.02995	c	CK	1.00536	0.146639	a	CK	1.00101	0.0549392	b
SR 2H	3.84566	0.141393	b	SR 2H	5.54478	0.197124	b	SR 2H	7.53908	0.433903	a	SR 2H	0.854192	0.0442525	a	SR 2H	1.75301	0.127454	a
SR 4H	2.95957	0.0198926	c	SR 4H	3.12037	0.0622793	c	SR 4H	7.43276	0.694547	a	SR 4H	0.395012	0.0483189	b	SR 4H	0.672684	0.0852477	c
SR 8H	5.21066	0.202531	a	SR 8H	6.90248	0.976333	a	SR 8H	7.50355	0.827978	a	SR 8H	1.14664	0.0268177	a	SR 8H	1.51047	0.0650319	a
SR 16H	5.532	0.635559	a	SR 16H	2.96375	0.423002	c	SR 16H	4.55151	0.556707	b	SR 16H	0.0821884	0.0302836	d	SR 16H	1.13691	0.389403	b
SR 24H	2.66383	0.140998	c	SR 24H	3.65826	0.753779	c	SR 24H	5.19958	0.0313953	b	SR 24H	0.72	0.12	a	SR 24H	0.15105	0.0213873	d
SR R3H	1.6597	0.168524	d	SR R3H	1.86425	0.205678	d	SR R3H	4.43159	0.150911	b	SR R3H	0.133521	0.0102573	c	SR R3H	0.700417	0.0548163	c
CK	1.01371	0.206039	b	CK	1.005	0.12343	b	CK	1.00022	0.02995	d	CK	1.00536	0.146639	a	CK	1.00101	0.0549392	a
DR 2H	0.964679	0.00701403	b	DR 2H	0.699578	0.0371243	b	DR 2H	0.968177	0.0655133	d	DR 2H	0.272919	0.0578388	c	DR 2H	0.538162	0.0440567	b
DR 4H	0.474006	0.0571712	d	DR 4H	0.474372	0.0876748	b	DR 4H	0.34869	0.0585013	e	DR 4H	0.10762	0.00940804	c	DR 4H	0.189237	0.0778607	d
DR 8H	0.782642	0.0607763	c	DR 8H	2.69411	0.490208	a	DR 8H	2.81797	0.683183	b	DR 8H	1.09256	0.0983281	a	DR 8H	0.366156	0.0486407	c
DR 16H	1.16908	0.21741	b	DR 16H	2.82002	0.626302	a	DR 16H	3.24672	0.342292	b	DR 16H	0.524823	0.121642	b	DR 16H	0.490016	0.0381559	b
DR 24H	3.15184	0.109946	a	DR 24H	2.26089	0.299857	a	DR 24H	8.24835	0.0714188	a	DR 24H	0.267621	0.0469397	c	DR 24H	1.00531	0.0864165	a
DR R3H	0.738113	0.0513872	c	DR R3H	1.00953	0.0439991	b	DR R3H	2.28194	0.218647	c	DR R3H	0.0686066	0.000754073	d	DR R3H	0.598792	0.0445878	b
