# Supplementary material for: Comparative analysis of the LEA gene family in seven Ipomoea species, focuses on sweet potato (Ipomoea batatas L.)
Source: BMC Plant Biol. 2024 Dec 26;24:1256. doi: 10.1186/s12870-024-05981-x (PMC11670493; doi:10.1186/s12870-024-05981-x)
Supplement: Supplementary file 1 — Supplementary Material 1. [file 12870_2024_5981_MOESM1_ESM.zip › Supplementary table/Table S14 Experimental design of transcriptome data.xlsx]

## Sheet: Sheet1
Table S14 Experimental design of transcriptome data
Sample Name	Biological Description	Organism	Age OR Developmental Stage
ITF_ABAT	Ipomoea trifida abscisic acid 50 uM hormone stress experiment	Ipomoea trifida	tissue culture plants
ITF_BAPT	Ipomoea trifidaa 6-benzylaminopurine 10 uM hormone stress experiment	Ipomoea trifida	tissue culture plants
ITF_COCO	Ipomoea trifida cold control @ 28/22-deg C day/night experiment	Ipomoea trifida	tissue culture plants
ITF_COLD	Ipomoea trifida cold stress @ 10/4-deg C day/night experiment	Ipomoea trifida	tissue culture plants
ITF_DSCO	Ipomoea trifida drought and salt control experiment	Ipomoea trifida	tissue culture plants
ITF_GA3T	Ipomoea trifida gibberellic acid 50 uM hormone stress experiment	Ipomoea trifida	tissue culture plants
ITF_HEAT	Ipomoea trifida heat stress @ 35/35-deg C day/night experiment	Ipomoea trifida	tissue culture plants
ITF_HECO	Ipomoea trifida heat control @ 28/22-deg C day/night experiment	Ipomoea trifida	tissue culture plants
ITF_HOCO	Ipomoea trifida hormone control experiment	Ipomoea trifida	tissue culture plants
ITF_IAAT	Ipomoea trifida Indole-3-acetic acid 10 uM hormone stress experiment	Ipomoea trifida	tissue culture plants
ITF_MANN	Ipomoea trifida mannitol drought stress experiment	Ipomoea trifida	tissue culture plants
ITF_NACL	Ipomoea trifida NaCl salt stress experiment	Ipomoea trifida	tissue culture plants
ITB_ABAT	Ipomoea triloba abscisic acid 50 uM hormone stress experiment	Ipomoea triloba	tissue culture plants
ITB_BAPT	Ipomoea triloba 6-benzylaminopurine 10 uM hormone stress experiment	Ipomoea triloba	tissue culture plants
ITB_COCO	Ipomoea triloba cold control @ 28/22-deg C day/night experiment	Ipomoea triloba	tissue culture plants
ITB_COLD	Ipomoea triloba cold stress @ 10/4-deg C day/night experiment	Ipomoea triloba	tissue culture plants
ITB_DSCO	Ipomoea triloba drought and salt control experiment	Ipomoea triloba	tissue culture plants
ITB_GA3T	Ipomoea triloba gibberellic acid 50 uM hormone stress experiment	Ipomoea triloba	tissue culture plants
ITB_HEAT	Ipomoea triloba heat stress @ 35/35-deg C day/night experiment	Ipomoea triloba	tissue culture plants
ITB_HECO	Ipomoea triloba heat control @ 28/22-deg C day/night experiment	Ipomoea triloba	tissue culture plants
ITB_HOCO	Ipomoea triloba hormone control experiment	Ipomoea triloba	tissue culture plants
ITB_IAAT	Ipomoea triloba Indole-3-acetic acid 10 uM hormone stress experiment	Ipomoea triloba	tissue culture plants
ITB_MANN	Ipomoea triloba mannitol drought stress experiment	Ipomoea triloba	tissue culture plants
ITB_NACL	Ipomoea triloba NaCl salt stress experiment	Ipomoea triloba	tissue culture plants
Jishu 26	200 mm/L NaCl and 300 mm/L mannitol Hoagland, 25℃，24h	Ipomoea batatas	tissue culture plants
Guangshu 87	25℃ and 30℃，culture soil，20d	Ipomoea batatas	tissue culture plants
Ziluolan	25℃ and 30℃，culture soil，20d	Ipomoea batatas	tissue culture plants
