# Supplementary material for: Comparative analysis of the LEA gene family in seven Ipomoea species, focuses on sweet potato (Ipomoea batatas L.)
Source: BMC Plant Biol. 2024 Dec 26;24:1256. doi: 10.1186/s12870-024-05981-x (PMC11670493; doi:10.1186/s12870-024-05981-x)
Supplement: Supplementary file 1 — Supplementary Material 1. [file 12870_2024_5981_MOESM1_ESM.zip › Supplementary table/Table S2 Nomenclature and protein information of LEA in seven Ipomoea species .xlsx]

## Sheet: Sheet1
Table S2 Nomenclature and protein information of LEA in seven Ipomoea species
	Gene id	Gene name	Group	No. of domain	chromosome position	Number of Amino Acid	Molecular Weight	Theoretical pI	Instability Index	Aliphatic Index	Grand Average of Hydropathicity	Subcellular localization
Ipomoea batatas	g964	IbLEA1	LEA_2	1	LG1	217	23.84	9.73	37.46	86.22	-0.077	Endoplasmic reticulum
	g3853	IbLEA2	LEA_5	2	LG1	92	9.95	5.87	39.42	42.5	-1.404	mitochondria
	g4527	IbLEA3	LEA_2	1	LG2	208	23.29	9.69	42.03	105.87	0.158	chloroplast
	g4528	IbLEA4	LEA_2	1	LG2	223	24.88	9.54	42.15	110.63	0.093	cytoplasm
	g4551	IbLEA5	LEA_2	1	LG2	217	23.58	6.54	32.61	95.35	0.1	chloroplast
	g4604	IbLEA6	LEA_2	1	LG2	198	22.3	9.35	32.61	103.38	0.151	mitochondria
	g5376	IbLEA7	SMP	3	LG2	262	27.03	4.5	39.12	77.21	-0.278	chloroplast
	g7133	IbLEA8	SMP	3	LG2	259	26.02	4.76	43.32	81.16	-0.192	chloroplast
	g9356	IbLEA9	LEA_2	1	LG2	335	37.21	7.02	28.68	86.75	-0.305	mitochondria
	g9420	IbLEA10	LEA_2	1	LG2	203	21.86	10.54	32.85	95.42	0.331	mitochondria
	g9473	IbLEA11	LEA_3	1	LG3	96	10.26	9.89	38.05	69.17	-0.383	chloroplast
	g10340	IbLEA12	LEA_2	1	LG3	198	21.94	9.75	40.1	88.13	0.011	chloroplast
	g10364	IbLEA13	LEA_2	1	LG3	185	20.39	9.83	37.14	90.16	0.099	chloroplast
	g10614	IbLEA14	LEA_2	1	LG3	132	14.7	8.98	43.12	98.86	-0.13	cytoplasm
	g10997	IbLEA15	LEA_2	1	LG3	270	29.34	9.83	47.89	86.59	-0.15	Vacuole
	g11120	IbLEA16	LEA_2	1	LG3	251	28.26	9.36	49.36	76.97	-0.298	chloroplast
	g11123	IbLEA17	LEA_2	1	LG3	209	23.07	9.92	44.03	113.3	0.357	Endoplasmic reticulum
	g13126	IbLEA18	SMP	1	LG4	132	13.83	5.16	33.27	90.15	-0.281	nucleus
	g13555	IbLEA19	LEA_4	1	LG4	348	37.7	6.04	33.29	48.05	-1.136	Extracell
	g14806	IbLEA20	LEA_1	1	LG4	100	11.01	9.79	61.34	53	-1.091	nucleus
	g17217	IbLEA21	LEA_2	1	LG5	318	35.34	9.98	51.4	61.26	-0.511	Endoplasmic reticulum
	g18034	IbLEA22	LEA_5	1	LG5	113	12.28	8.03	38.45	38.94	-1.399	nucleus
	g18344	IbLEA23	LEA_2	1	LG5	213	23.21	9.51	39.52	112.16	0.195	cytoplasm
	g19622	IbLEA24	LEA_2	1	LG5	234	25.52	9.27	29.74	105.34	0.107	Extracell
	g24090	IbLEA25	Dehydrin	1	LG6	210	23.66	5.35	65.71	52.43	-1.352	nucleus
	g24975	IbLEA26	LEA_1	1	LG6	669	71.79	8.91	34.15	76.64	-0.292	nucleus
	g25072	IbLEA27	LEA_2	2	LG6	412	46.96	9.85	45.55	102.01	-0.021	Plasma membrane
	g25999	IbLEA28	LEA_2	1	LG7	304	33.76	9.05	46.49	74.34	-0.426	Plasma membrane
	g27244	IbLEA29	LEA_2	1	LG7	166	18.7	9.58	46.44	106.99	-0.022	Plasma membrane
	g28950	IbLEA30	LEA_6	1	LG7	84	8.89	5.58	58.36	46.55	-1.075	Plasma membrane
	g29027	IbLEA31	LEA_6	1	LG7	117	13.27	8.9	65.58	66.67	-0.665	Plasma membrane
	g29354	IbLEA32	Dehydrin	1	LG7	204	21.62	6.73	33.69	29.17	-1.306	Plasma membrane
	g29596	IbLEA33	LEA_2	1	LG7	228	25.27	10.02	58.2	80.35	-0.274	Plasma membrane
	g30338	IbLEA34	LEA_2	1	LG8	225	24.83	9.68	41.28	90.89	-0.188	Plasma membrane
	g31338	IbLEA35	LEA_2	1	LG8	251	26.96	10.03	32.7	85.18	-0.065	cytoplasm
	g31408	IbLEA36	LEA_2	1	LG8	232	25.85	8.24	41.04	104.91	0.075	chloroplast
	g34445	IbLEA37	LEA_2	1	LG9	229	25.89	9.45	40.79	94.5	-0.193	Golgi apparatus
	g35170	IbLEA38	LEA_2	1	LG9	214	22.97	10.15	43.19	104.25	0.066	cytoplasm
	g38137	IbLEA39	SMP	2	LG9	500	54.76	8.62	42.34	93.08	-0.033	Plasma membrane
	g38145	IbLEA40	SMP	2	LG9	378	38.87	9	51.49	87.35	-0.177	Plasma membrane
	g38548	IbLEA41	LEA_3	1	LG10	87	9.19	9.99	39.4	73.1	-0.277	Plasma membrane
	g38549	IbLEA42	LEA_3	1	LG10	87	9.23	10.16	32.38	67.47	-0.361	Plasma membrane
	g39298	IbLEA43	LEA_2	1	LG10	202	22.08	9.3	29.52	85.84	0.223	Plasma membrane
	g41415	IbLEA44	LEA_2	1	LG11	210	23.71	9.58	47.62	92.71	-0.077	Plasma membrane
	g41441	IbLEA45	LEA_2	1	LG11	210	23.66	9.58	47.75	93.67	-0.052	Plasma membrane
	g42477	IbLEA46	LEA_2	2	LG11	314	35	4.81	29.57	96.5	-0.371	Plasma membrane
	g43019	IbLEA47	LEA_1	1	LG11	107	11.13	9.22	39.31	42.34	-0.985	chloroplast
	g43292	IbLEA48	LEA_3	1	LG11	107	12.18	5.71	36.25	43.74	-1.097	nucleus
	g43885	IbLEA49	LEA_3	1	LG11	617	72.54	4.18	22.23	32.43	-0.988	nucleus
	g47470	IbLEA50	LEA_2	1	LG12	190	20.32	9.76	33.61	112.32	0.465	chloroplast
	g47771	IbLEA51	LEA_2	1	LG12	197	22.55	9.89	32.41	92.59	-0.095	chloroplast
	g49816	IbLEA52	LEA_3	1	LG12	169	18.26	5.91	51.62	64.14	-0.611	chloroplast
	g51121	IbLEA53	LEA_6	1	LG12	414	46.33	5.32	38.53	70.46	-0.576	cytoplasm
	g51468	IbLEA54	LEA_2	1	LG13	242	27.21	9.95	36.78	97.81	-0.16	Golgi apparatus
	g53925	IbLEA55	LEA_2	1	LG13	269	30.4	9.63	47.98	90.19	-0.115	Golgi apparatus
	g54690	IbLEA56	LEA_2	1	LG13	200	21.78	9.35	16.51	97.4	0.174	cytoplasm
	g55149	IbLEA57	LEA_3	1	LG13	91	10.18	6.73	41.4	75.05	-0.368	chloroplast
	g55150	IbLEA58	LEA_3	1	LG13	85	9.34	9.25	43.54	67.88	-0.441	cytoplasm
	g55227	IbLEA59	LEA_2	1	LG13	254	27.29	10.18	37.79	84.13	-0.102	chloroplast
	g55308	IbLEA60	LEA_2	1	LG13	322	35.91	8.28	50.31	99.84	0.064	Vacuole
	g55474	IbLEA61	LEA_2	1	LG14	202	21.35	10.01	42.23	94.7	0.15	chloroplast
	g56888	IbLEA62	LEA_2	1	LG14	219	24.45	10.41	39.57	98.77	-0.089	cytoplasm
	g58024	IbLEA63	LEA_4	5	LG14	440	47.67	5.74	41.39	45.27	-1.164	nucleus
	g58263	IbLEA64	LEA_2	1	LG14	211	23.89	9.71	40.91	99.72	0.038	cytoplasm
	g58764	IbLEA65	LEA_2	1	LG14	1089	122.14	10.08	50.29	86.23	-0.23	nucleus
	g59305	IbLEA66	LEA_2	1	LG14	193	22.16	9.44	28.27	83.26	-0.239	cytoplasm
	g59306	IbLEA67	LEA_2	1	LG14	303	34.55	10.38	56.93	87.23	-0.291	chloroplast
	g59467	IbLEA68	LEA_2	1	LG14	235	25.3	9.34	39.79	99.96	0.22	chloroplast
	g59759	IbLEA69	Dehydrin	1	LG14	160	17.59	7.3	41.21	52.38	-1.174	nucleus
	g59834	IbLEA70	LEA_2	1	LG14	314	35.65	9.56	53.59	77.58	-0.276	chloroplast
	g59877	IbLEA71	LEA_2	1	LG15	210	23.68	9.58	47.75	93.19	-0.065	cytoplasm
	g60680	IbLEA72	LEA_2	1	LG15	198	22.43	9.62	36.28	99.85	0.022	chloroplast
	g60989	IbLEA73	LEA_2	1	LG15	256	27.87	10.45	31.21	79.57	-0.132	chloroplast
Ipomoea trifida	itf01g08590.t1	ItfLEA1	LEA_2	1	Chr01	210	23.6613	9.58	47.75	93.67	-0.052	cytoplasm
	itf01g24150.t1	ItfLEA2	LEA_1	1	Chr01	107	11.1243	9.4	38.5	40.47	-1.038	mitochondria
	itf01g24170.t1	ItfLEA3	LEA_1	1	Chr01	116	13.3433	10.21	66.5	58.97	-0.918	nucleus
	itf01g24180.t1	ItfLEA4	LEA_1	1	Chr01	118	13.0838	9.56	48.89	67.97	-0.784	chloroplast
	itf01g29020.t1	ItfLEA5	LEA_2	2	Chr01	313	34.9187	4.74	29.97	97.12	-0.372	cytoskeleton
	itf02g05300.t1	ItfLEA6	LEA_2	1	Chr02	222	25.0648	8.33	53.15	102.21	-0.088	cytoplasm
	itf02g06230.t1	ItfLEA7	LEA_2	1	Chr02	256	27.477	10.18	36.07	83.48	-0.116	chloroplast
	itf02g07940.t1	ItfLEA8	LEA_3	2	Chr02	164	18.1764	5.73	31.16	63.17	-0.738	chloroplast
	itf02g11330.t1	ItfLEA9	LEA_2	1	Chr02	201	21.9206	9.37	16.47	96.92	0.152	cytoplasm
	itf02g17310.t1	ItfLEA10	LEA_2	1	Chr02	283	32.1092	9.6	46.62	87.1	-0.215	Golgi apparatus
	itf02g25960.t1	ItfLEA11	LEA_2	1	Chr02	242	27.1661	9.98	36.57	98.22	-0.149	Golgi apparatus
	itf03g03180.t1	ItfLEA12	LEA_2	1	Chr03	310	34.4079	10.11	59.66	64.74	-0.421	chloroplast
	itf03g05250.t1	ItfLEA13	LEA_2	1	Chr03	257	28.7234	10.01	54.07	85.68	-0.326	nucleus
	itf03g07310.t1	ItfLEA14	Dehydrin	1	Chr03	212	22.3899	6.73	33.12	26.7	-1.279	nucleus
	itf03g26820.t1	ItfLEA15	LEA_2	1	Chr03	217	24.2173	9.89	34.17	104.65	0.021	Golgi apparatus
	itf03g30590.t1	ItfLEA16	LEA_6	1	Chr03	84	8.90578	5.58	47.17	51.19	-1.038	nucleus
	itf04g00310.t1	ItfLEA17	LEA_2	1	Chr04	203	21.8586	10.54	32.85	95.42	0.331	mitochondria
	itf04g00890.t1	ItfLEA18	LEA_2	1	Chr04	160	17.1847	4.66	7.47	101.12	0.049	cytoplasm
	itf04g14820.t1	ItfLEA19	SMP	3	Chr04	258	25.9019	4.76	39.35	81.47	-0.166	chloroplast
	itf04g25560.t1	ItfLEA20	SMP	3	Chr04	264	27.166	4.52	39.33	73.67	-0.329	cytoplasm
	itf04g31550.t1	ItfLEA21	LEA_2	1	Chr04	198	22.372	9.45	31.75	104.34	0.147	mitochondria
	itf04g32010.t1	ItfLEA22	LEA_2	1	Chr04	194	21.132	5.85	39.45	92.58	0.046	chloroplast
	itf04g32240.t1	ItfLEA23	LEA_2	1	Chr04	225	25.0439	9.54	41.41	108.76	0.061	cytoplasm
	itf04g32250.t1	ItfLEA24	LEA_2	1	Chr04	212	23.9837	9.58	44.25	102.5	0.062	chloroplast
	itf05g02880.t1	ItfLEA25	LEA_5	2	Chr05	92	9.94776	5.87	39.42	42.5	-1.404	mitochondria
	itf05g19070.t1	ItfLEA26	LEA_2	1	Chr05	217	23.8159	9.69	37.17	87.6	-0.029	cytoplasm
	itf06g17990.t1	ItfLEA27	LEA_2	1	Chr06	259	28.0316	10.39	33.75	79.42	-0.109	chloroplast
	itf07g00280.t1	ItfLEA28	LEA_6	1	Chr07	91	10.1624	8.69	76.6	60.22	-0.775	mitochondria
	itf07g12790.t1	ItfLEA29	LEA_2	1	Chr07	190	20.3101	9.76	32.59	111.79	0.464	chloroplast
	itf07g18880.t1	ItfLEA30	LEA_3	1	Chr07	102	10.9853	9.16	27.23	66.27	-0.491	chloroplast
	itf07g20430.t1	ItfLEA31	LEA_2	1	Chr07	198	22.6604	9.97	32.87	92.12	-0.091	chloroplast
	itf07g20450.t1	ItfLEA32	LEA_2	1	Chr07	197	22.5402	9.89	32.56	92.59	-0.081	mitochondria
	itf08g02920.t1	ItfLEA33	LEA_3	1	Chr08	87	9.25764	10.16	39.96	73.1	-0.32	cytoplasm
	itf08g02930.t1	ItfLEA34	LEA_3	1	Chr08	87	9.23961	10.16	33.36	78.74	-0.272	cytoplasm
	itf08g07980.t1	ItfLEA35	LEA_2	1	Chr08	202	22.0906	9.47	30.19	83.91	0.212	chloroplast
	itf09g00220.t1	ItfLEA36	LEA_2	1	Chr09	316	35.8943	9.59	53.74	77.09	-0.281	chloroplast
	itf09g01070.t1	ItfLEA37	Dehydrin	1	Chr09	159	17.5152	7.3	40.2	52.7	-1.194	nucleus
	itf09g03740.t1	ItfLEA38	LEA_2	1	Chr09	234	25.2133	9.34	39.09	100.38	0.225	chloroplast
	itf09g05330.t1	ItfLEA39	LEA_2	1	Chr09	229	25.8326	9.8	35.59	85.59	-0.21	chloroplast
	itf09g10120.t1	ItfLEA40	LEA_2	1	Chr09	210	23.286	9.47	41.23	105.71	0.177	cytoplasm
	itf09g13000.t1	ItfLEA41	LEA_2	1	Chr09	211	23.8948	9.71	40.91	99.72	0.038	cytoplasm
	itf09g14160.t1	ItfLEA42	LEA_4	6	Chr09	417	45.3679	6.04	40.42	43.79	-1.192	nucleus
	itf09g19800.t1	ItfLEA43	LEA_2	1	Chr09	219	24.4508	10.41	39.57	98.77	-0.089	cytoplasm
	itf10g00170.t1	ItfLEA44	SMP	2	Chr10	210	21.649	5.08	44.3	77.29	-0.453	nucleus
	itf10g15490.t1	ItfLEA45	LEA_2	1	Chr10	234	25.0783	9.74	40.33	99.96	0.076	cytoplasm
	itf10g20880.t1	ItfLEA46	LEA_2	1	Chr10	229	25.8685	9.48	36.57	94.5	-0.178	Endoplasmic reticulum
	itf11g00290.t1	ItfLEA47	LEA_2	1	Chr11	225	24.8598	9.68	40.38	90.89	-0.2	cytoplasm
	itf11g08850.t1	ItfLEA48	LEA_2	1	Chr11	251	26.9614	10.08	31.93	85.18	-0.065	cytoplasm
	itf11g09520.t1	ItfLEA49	LEA_2	1	Chr11	222	24.7894	5.52	43.86	103.06	0.062	chloroplast
	itf11g21610.t1	ItfLEA50	LEA_2	1	Chr11	205	22.4534	9.56	39.06	106.54	0.25	chloroplast
	itf12g05030.t1	ItfLEA51	LEA_2	1	Chr12	318	35.3501	9.98	51.4	61.26	-0.51	Endoplasmic reticulum
	itf12g11080.t1	ItfLEA52	LEA_5	1	Chr12	113	12.2764	8.03	38.45	38.94	-1.399	nucleus
	itf12g12010.t1	ItfLEA53	LEA_2	1	Chr12	213	23.2671	9.37	39.84	112.16	0.18	cytoplasm
	itf12g18720.t1	ItfLEA54	LEA_2	1	Chr12	234	25.4919	9.27	33.22	104.1	0.079	Extracell
	itf13g21070.t1	ItfLEA55	SMP	1	Chr13	130	13.6333	4.89	36.08	85.54	-0.303	chloroplast
	itf14g10050.t1	ItfLEA56	LEA_2	1	Chr14	270	29.2921	9.79	46.68	86.59	-0.151	Vacuole
	itf14g12180.t1	ItfLEA57	LEA_2	1	Chr14	191	20.7688	9.36	46.62	87.8	-0.109	cytoplasm
	itf14g12630.t1	ItfLEA58	LEA_2	1	Chr14	209	23.0599	9.92	44.08	112.82	0.356	Endoplasmic reticulum
	itf14g12670.t1	ItfLEA59	LEA_2	1	Chr14	251	28.2571	9.36	49.36	76.97	-0.298	chloroplast
	itf14g13630.t1	ItfLEA60	LEA_2	1	Chr14	198	21.9434	9.75	38.53	86.16	0.041	chloroplast
	itf15g01840.t1	ItfLEA61	LEA_2	1	Chr15	210	23.5404	9.29	38.66	98.05	0.038	chloroplast
	itf15g01850.t1	ItfLEA62	LEA_2	1	Chr15	210	23.7127	9.68	48.98	99.76	0.153	chloroplast
	itf15g02790.t1	ItfLEA63	LEA_1	1	Chr15	268	29.3158	8.91	28.29	52.5	-0.671	mitochondria
	itf15g09180.t1	ItfLEA64	Dehydrin	1	Chr15	213	24.0507	5.2	65.78	47.61	-1.506	nucleus
Ipomoea triloba	itb01g04020.t1	ItbLEA1	LEA_2	1	Chr01	199	21.8988	9.32	20.74	110.75	0.389	cytoplasm
	itb01g12840.t1	ItbLEA2	LEA_2	1	Chr01	210	23.6613	9.58	47.75	93.67	-0.052	cytoplasm
	itb01g12960.t1	ItbLEA3	LEA_2	1	Chr01	228	25.7565	9.14	56.22	84.21	-0.253	Endoplasmic reticulum
	itb01g21550.t1	ItbLEA4	LEA_3	1	Chr01	115	12.9263	6.49	43.84	52.61	-0.754	chloroplast
	itb01g23990.t1	ItbLEA5	LEA_1	1	Chr01	107	11.1103	9.4	36.7	40.47	-1.038	mitochondria
	itb01g28770.t2	ItbLEA6	LEA_2	2	Chr01	313	34.9347	4.74	32.1	96.81	-0.374	cytoskeleton
	itb01g28770.t1	ItbLEA7	LEA_2	2	Chr01	313	34.9347	4.74	32.1	96.81	-0.374	cytoskeleton
	itb02g00600.t1	ItbLEA8	LEA_2	1	Chr02	263	29.4711	9.05	54.68	101.48	-0.027	chloroplast
	itb02g01470.t1	ItbLEA9	LEA_2	1	Chr02	256	27.5371	10.12	33.6	85	-0.115	chloroplast
	itb02g03270.t1	ItbLEA10	LEA_3	1	Chr02	86	9.49089	9.66	45.49	69.3	-0.431	chloroplast
	itb02g06800.t1	ItbLEA11	LEA_2	2	Chr02	341	36.9772	9.23	16.8	100.56	0.275	Plasma membrane
	itb02g14740.t1	ItbLEA12	LEA_2	1	Chr02	283	32.1232	9.6	47.56	85.37	-0.246	Plasma membrane
	itb02g26110.t1	ItbLEA13	LEA_2	1	Chr02	243	27.2562	10.01	39.69	97.82	-0.144	Plasma membrane
	itb03g03270.t1	ItbLEA14	LEA_2	1	Chr03	311	34.7433	10.25	58.78	64.21	-0.457	Plasma membrane
	itb03g05240.t1	ItbLEA15	LEA_2	1	Chr03	253	28.2569	10.01	53.66	85.49	-0.312	Plasma membrane
	itb03g07390.t1	ItbLEA16	Dehydrin	1	Chr03	200	21.3789	6.73	33.7	30.2	-1.312	Plasma membrane
	itb03g09580.t1	ItbLEA17	LEA_6	1	Chr03	84	8.9048	6.06	48.18	51.19	-1.038	Plasma membrane
	itb03g19660.t1	ItbLEA18	LEA_2	1	Chr03	300	33.2997	9.07	47.09	76.63	-0.376	Plasma membrane
	itb03g24600.t1	ItbLEA19	LEA_2	1	Chr03	217	24.2173	9.82	34.1	105.58	0.037	Golgi apparatus
	itb04g00110.t1	ItbLEA20	LEA_2	1	Chr04	203	21.8586	10.54	32.85	95.42	0.331	mitochondria
	itb04g00730.t1	ItbLEA21	LEA_2	1	Chr04	160	17.2027	4.58	6.7	101.12	0.031	cytoplasm
	itb04g15400.t1	ItbLEA22	SMP	2	Chr04	252	26.6263	9.18	61.83	81.03	-0.387	chloroplast
	itb04g24880.t1	ItbLEA23	SMP	2	Chr04	269	27.6746	4.47	38.65	76.65	-0.274	cytoplasm
	itb04g31110.t1	ItbLEA24	LEA_2	1	Chr04	198	22.443	9.32	31.37	103.84	0.106	mitochondria
	itb04g31590.t1	ItbLEA25	LEA_2	1	Chr04	194	21.147	6.03	39.36	93.09	0.065	mitochondria
	itb04g31840.t1	ItbLEA26	LEA_2	1	Chr04	219	24.5633	9.64	44.2	107.76	0.053	cytoplasm
	itb04g31850.t1	ItbLEA27	LEA_2	1	Chr04	211	23.9417	9.58	44.14	102.51	0.072	chloroplast
	itb05g02630.t1	ItbLEA28	LEA_5	2	Chr05	92	9.94776	5.87	39.42	42.5	-1.404	mitochondria
	itb05g19690.t1	ItbLEA29	LEA_2	1	Chr05	217	23.7328	9.75	37.63	87.6	-0.035	Endoplasmic reticulum
	itb06g03530.t1	ItbLEA30	LEA_3	1	Chr06	110	11.7552	10.13	40.63	64.73	-0.522	chloroplast
	itb06g16420.t1	ItbLEA31	LEA_2	1	Chr06	258	28.0598	10.45	33.28	79.34	-0.114	chloroplast
	itb06g19390.t1	ItbLEA32	LEA_2	1	Chr06	198	22.4263	9.62	36.28	99.85	0.022	chloroplast
	itb07g00300.t1	ItbLEA33	LEA_6	1	Chr07	92	10.2645	9.06	78.07	60.65	-0.788	mitochondria
	itb07g13920.t1	ItbLEA34	LEA_2	1	Chr07	197	22.6173	10.01	34.02	92.08	-0.104	chloroplast
	itb07g15390.t1	ItbLEA35	LEA_2	1	Chr07	190	20.3742	9.85	32.71	110.79	0.437	chloroplast
	itb07g21110.t1	ItbLEA36	LEA_3	1	Chr07	100	10.8361	9.61	21.04	64.6	-0.556	chloroplast
	itb08g03010.t1	ItbLEA37	LEA_3	1	Chr08	239	25.5658	9.3	47.1	97.57	0.121	chloroplast
	itb08g08430.t1	ItbLEA38	LEA_2	1	Chr08	206	22.6001	9.3	27.99	84.17	0.184	chloroplast
	itb09g00220.t2	ItbLEA39	LEA_2	1	Chr09	317	35.9013	9.54	54.93	76.85	-0.27	chloroplast
	itb09g00220.t1	ItbLEA40	LEA_2	1	Chr09	316	35.7731	9.54	55.07	77.09	-0.26	chloroplast
	itb09g01070.t1	ItbLEA41	Dehydrin	1	Chr09	160	17.7405	8.74	38.78	52.38	-1.205	nucleus
	itb09g01210.t1	ItbLEA42	Dehydrin	1	Chr09	170	18.9918	6.31	71.92	59.65	-1.039	nucleus
	itb09g01320.t1	ItbLEA43	Dehydrin	1	Chr09	170	19.0339	6.31	73.03	61.35	-1.012	nucleus
	itb09g04090.t1	ItbLEA44	LEA_2	1	Chr09	233	25.0431	9.22	40.04	100.82	0.245	chloroplast
	itb09g05780.t1	ItbLEA45	LEA_2	1	Chr09	228	25.6533	9.74	37.41	85.96	-0.196	cytoplasm
	itb09g05790.t1	ItbLEA46	LEA_2	1	Chr09	219	25.2462	9.55	26.33	82.69	-0.201	Extracell
	itb09g11030.t1	ItbLEA47	LEA_2	1	Chr09	210	23.218	9.89	44.59	105.24	0.169	cytoplasm
	itb09g14040.t1	ItbLEA48	LEA_2	1	Chr09	211	23.8948	9.71	40.91	99.72	0.038	cytoplasm
	itb09g15050.t2	ItbLEA49	LEA_4	2	Chr09	173	18.9148	8.39	34.4	42.08	-1.195	nucleus
	itb09g15050.t1	ItbLEA50	LEA_4	5	Chr09	417	45.2998	5.77	40.46	45.88	-1.181	nucleus
	itb09g20510.t1	ItbLEA51	LEA_2	1	Chr09	219	24.4668	10.41	41.43	97.85	-0.099	cytoplasm
	itb10g00040.t1	ItbLEA52	SMP	2	Chr10	210	21.649	5.08	44.3	77.29	-0.453	nucleus
	itb10g06140.t1	ItbLEA53	LEA_3	1	Chr10	118	12.5584	9.22	46.27	61.27	-0.251	nucleus
	itb10g15770.t1	ItbLEA54	LEA_2	1	Chr10	233	24.9181	9.56	40.63	100.82	0.081	cytoplasm
	itb10g21020.t1	ItbLEA55	LEA_2	1	Chr10	229	25.9176	9.48	37.86	93.62	-0.208	nucleus
	itb11g00270.t1	ItbLEA56	LEA_2	1	Chr11	225	24.8067	9.68	38.82	88.76	-0.22	cytoplasm
	itb11g09330.t2	ItbLEA57	LEA_2	1	Chr11	249	26.8503	10.03	32.58	85.42	-0.082	cytoplasm
	itb11g10180.t1	ItbLEA58	LEA_2	1	Chr11	243	27.2274	6.42	45.25	102.96	0.084	chloroplast
	itb12g05310.t1	ItbLEA59	LEA_2	1	Chr12	318	35.3662	9.98	50.79	62.48	-0.493	Endoplasmic reticulum
	itb12g11240.t1	ItbLEA60	LEA_5	1	Chr12	113	12.2764	8.03	38.45	38.94	-1.399	nucleus
	itb12g12220.t1	ItbLEA61	LEA_2	1	Chr12	213	23.1671	9.48	38.4	111.69	0.196	cytoplasm
	itb12g19020.t1	ItbLEA62	LEA_2	1	Chr12	234	25.4498	9.42	35.69	104.49	0.104	Vacuole
	itb13g12490.t1	ItbLEA63	LEA_1	1	Chr13	152	16.9394	9.3	57.9	81.58	-0.452	cytoplasm
	itb13g24610.t1	ItbLEA64	SMP	1	Chr13	130	13.4191	4.89	36.38	84.08	-0.249	chloroplast
	itb14g08200.t1	ItbLEA65	LEA_2	1	Chr14	191	20.8039	9.51	46.17	89.84	-0.124	cytoplasm
	itb14g09740.t1	ItbLEA66	LEA_2	1	Chr14	270	29.2921	9.79	46.68	86.59	-0.151	Vacuole
	itb14g10940.t1	ItbLEA67	LEA_2	1	Chr14	198	22.0495	9.67	38.27	84.7	0.019	chloroplast
	itb14g11130.t1	ItbLEA68	LEA_2	1	Chr14	251	28.211	9.49	48.62	78.17	-0.285	chloroplast
	itb14g11130.t2	ItbLEA69	LEA_2	1	Chr14	251	28.211	9.49	48.62	78.17	-0.285	chloroplast
	itb14g11130.t3	ItbLEA70	LEA_2	1	Chr14	251	28.211	9.49	48.62	78.17	-0.285	chloroplast
	itb14g11130.t4	ItbLEA71	LEA_2	1	Chr14	251	28.211	9.49	48.62	78.17	-0.285	chloroplast
	itb14g11150.t1	ItbLEA72	LEA_2	1	Chr14	209	23.051	10.11	40.96	113.3	0.354	Endoplasmic reticulum
	itb14g21210.t1	ItbLEA73	LEA_3	1	Chr14	96	10.2445	9.99	38.05	67.19	-0.442	chloroplast
	itb15g01980.t1	ItbLEA74	LEA_2	1	Chr15	210	23.5545	9.29	39.6	98.52	0.048	chloroplast
	itb15g01990.t1	ItbLEA75	LEA_2	1	Chr15	210	23.7127	9.68	48.98	99.76	0.153	chloroplast
	itb15g03090.t1	ItbLEA76	LEA_1	1	Chr15	660	70.6832	9.05	34.5	78.42	-0.294	nucleus
	itb15g09610.t1	ItbLEA77	Dehydrin	1	Chr15	209	23.5581	5.17	63.64	48.04	-1.484	nucleus
Ipomoea aquatica	Iaqu.ptg000012l.g175.t1	IaLEA1	SMP	3	Iaqu.Chr01	263	27.0349	4.66	35.84	77.3	-0.311	cytoplasm
	Iaqu.ptg000012l.g802.t1	IaLEA2	LEA_2	1	Iaqu.Chr01	198	22.3949	9.01	36.61	98.48	0.071	mitochondria
	Iaqu.ptg000012l.g849.t1	IaLEA3	LEA_2	1	Iaqu.Chr01	188	20.5685	6.22	42.29	96.6	0.122	chloroplast
	Iaqu.ptg000012l.g875.t1	IaLEA4	LEA_2	1	Iaqu.Chr01	218	24.5885	9.56	40.54	111.33	0.065	cytoplasm
	Iaqu.ptg000012l.g876.t1	IaLEA5	LEA_2	1	Iaqu.Chr01	214	24.1559	9.62	46.65	104.72	0.054	chloroplast
	Iaqu.ptg000012l.g932.t1	IaLEA6	LEA_2	1	Iaqu.Chr01	269	29.6181	9.44	39.9	89.7	-0.234	cytoplasm
	Iaqu.ptg000012l.g1845.t1	IaLEA7	SMP	3	Iaqu.Chr01	266	26.6846	4.57	40.33	80.53	-0.21	chloroplast
	Iaqu.ptg000017l.g79.t1	IaLEA8	LEA_2	1	Iaqu.Chr01	160	17.1897	4.56	7.71	101.75	0.057	cytoplasm
	Iaqu.ptg000017l.g13.t1	IaLEA9	LEA_2	1	Iaqu.Chr01	203	21.8115	10.41	31.1	92.07	0.334	chloroplast
	Iaqu.ptg000002l.g360.t1	IaLEA10	LEA_2	1	Iaqu.Chr02	199	21.937	9.41	22.21	110.75	0.417	chloroplast
	Iaqu.ptg000002l.g778.t1	IaLEA11	LEA_2	1	Iaqu.Chr02	210	23.7545	9.76	51.95	96.9	-0.053	cytoplasm
	Iaqu.ptg000002l.g779.t1	IaLEA12	LEA_2	1	Iaqu.Chr02	228	25.8537	9.05	51.53	86.36	-0.246	Plasma membrane
	Iaqu.ptg000003l.g1779.t1	IaLEA13	LEA_1	1	Iaqu.Chr02	118	12.6412	7.68	40.23	59.75	-0.657	Plasma membrane
	Iaqu.ptg000003l.g808.t1	IaLEA14	LEA_2	1	Iaqu.Chr02	109	12.0335	4.73	28.21	69.82	-0.673	Plasma membrane
	Iaqu.ptg000003l.g358.t1	IaLEA15	LEA_1	1	Iaqu.Chr02	111	11.3826	9.43	33.49	41.71	-0.927	Plasma membrane
	Iaqu.ptg000003l.g155.t1	IaLEA16	LEA_3	1	Iaqu.Chr02	113	12.4488	6.16	40.64	61.15	-0.664	Plasma membrane
	Iaqu.ptg000005l.g523.t1	IaLEA17	LEA_2	1	Iaqu.Chr03	317	35.3692	10.14	57.66	59.91	-0.53	Plasma membrane
	Iaqu.ptg000005l.g1138.t1	IaLEA18	LEA_5	1	Iaqu.Chr03	113	12.2184	8.03	38.45	43.27	-1.288	Plasma membrane
	Iaqu.ptg000018l.g128.t1	IaLEA19	LEA_2	1	Iaqu.Chr03	255	28.7211	5.12	51.27	78.31	-0.314	Plasma membrane
	Iaqu.ptg000018l.g138.t1	IaLEA20	LEA_2	1	Iaqu.Chr03	213	23.3282	9.51	36.37	111.17	0.19	cytoplasm
	Iaqu.ptg000018l.g601.t1	IaLEA21	LEA_3	1	Iaqu.Chr03	99	10.3236	9.77	28.23	69.19	-0.308	chloroplast_mitochondria
	Iaqu.ptg000018l.g604.t1	IaLEA22	LEA_2	1	Iaqu.Chr03	228	24.8972	9.23	39.73	105.53	0.108	cytoplasm
	Iaqu.ptg000018l.g1371.t1	IaLEA23	LEA_2	1	Iaqu.Chr03	207	23.1489	9.62	47.49	92.37	0.071	cytoplasm
	Iaqu.ptg000009l.g949.t1	IaLEA24	LEA_2	1	Iaqu.Chr04	259	28.0028	10.48	27.39	79.42	-0.13	chloroplast
	Iaqu.ptg000014l.g666.t1	IaLEA25	LEA_2	1	Iaqu.Chr05	303	33.4357	9.19	44.82	71.98	-0.412	chloroplast
	Iaqu.ptg000014l.g1321.t1	IaLEA26	LEA_2	1	Iaqu.Chr05	215	24.1983	9.73	37.95	96.56	0	cytoplasm
	Iaqu.ptg000014l.g1325.t1	IaLEA27	LEA_2	1	Iaqu.Chr05	143	16.3101	9.35	39.98	111.19	0.142	Golgi apparatus
	Iaqu.ptg000024l.g296.t1	IaLEA28	LEA_6	1	Iaqu.Chr05	83	8.71764	5.58	47.61	55.42	-0.893	nucleus
	Iaqu.ptg000019l.g21.t1	IaLEA29	LEA_2	1	Iaqu.Chr05	255	28.6164	10.07	56.36	84.82	-0.302	nucleus
	Iaqu.ptg000019l.g203.t1	IaLEA30	LEA_2	1	Iaqu.Chr05	303	33.507	10.18	53.17	67.19	-0.344	cytoplasm
	Iaqu.ptg000010l.g6.t1	IaLEA31	SMP	2	Iaqu.Chr06	213	21.9492	5.21	41.13	74.79	-0.502	chloroplast
	Iaqu.ptg000011l.g987.t1	IaLEA32	LEA_2	1	Iaqu.Chr06	235	25.2636	10	39.01	98.26	0.04	cytoplasm
	Iaqu.ptg000011l.g498.t1	IaLEA33	LEA_2	1	Iaqu.Chr06	228	25.7684	9.45	39.77	91.49	-0.226	Golgi apparatus
	Iaqu.ptg000022l.g544.t1	IaLEA34	LEA_2	1	Iaqu.Chr07	215	23.9332	10.63	45.41	96.51	-0.126	cytoplasm
	Iaqu.ptg000022l.g1135.t1	IaLEA35	LEA_4	5	Iaqu.Chr07	406	43.8385	5.86	27.5	48.79	-1.082	nucleus
	Iaqu.ptg000022l.g1245.t1	IaLEA36	LEA_2	1	Iaqu.Chr07	211	23.9238	9.73	44.56	100.62	0.047	cytoplasm
	Iaqu.ptg000022l.g1564.t1	IaLEA37	LEA_2	1	Iaqu.Chr07	210	23.24	8.84	42.78	111.71	0.248	cytoplasm
	Iaqu.ptg000022l.g2054.t1	IaLEA38	LEA_2	1	Iaqu.Chr07	565	62.146	9.08	33.18	82.55	-0.116	cytoplasm
	Iaqu.ptg000022l.g2055.t1	IaLEA39	LEA_2	1	Iaqu.Chr07	228	25.7074	9.71	40.85	84.25	-0.211	cytoplasm
	Iaqu.ptg000022l.g2227.t1	IaLEA40	LEA_2	1	Iaqu.Chr07	232	25.1302	9.32	45.15	100.39	0.196	chloroplast
	Iaqu.ptg000022l.g2387.t1	IaLEA41	LEA_3	1	Iaqu.Chr07	118	13.0856	8.79	73.89	47.29	-0.817	chloroplast
	Iaqu.ptg000022l.g2519.t1	IaLEA42	Dehydrin	1	Iaqu.Chr07	156	17.0828	8.09	38.67	55.58	-1.198	nucleus
	Iaqu.ptg000022l.g2607.t1	IaLEA43	LEA_2	1	Iaqu.Chr07	315	35.9103	9.59	56.11	76.73	-0.3	nucleus
	Iaqu.ptg000021l.g57.t1	IaLEA44	LEA_2	1	Iaqu.Chr08	222	25.0649	8.32	51.71	103.56	-0.048	cytoplasm
	Iaqu.ptg000021l.g154.t1	IaLEA45	LEA_2	1	Iaqu.Chr08	251	27.1096	10.05	38.9	83.55	-0.12	chloroplast
	Iaqu.ptg000021l.g700.t1	IaLEA46	LEA_2	1	Iaqu.Chr08	197	21.6324	9.35	25.28	93.96	0.192	chloroplast
	Iaqu.ptg000021l.g2377.t1	IaLEA47	LEA_2	1	Iaqu.Chr08	242	27.1851	9.98	38.9	99.83	-0.139	cytoplasm
	Iaqu.ptg000001l.g1442.t1	IaLEA48	LEA_5	2	Iaqu.Chr09	92	10.0138	5.73	43.38	42.5	-1.407	nucleus
	Iaqu.ptg000001l.g81.t1	IaLEA49	LEA_2	1	Iaqu.Chr09	215	23.7637	9.64	34.69	85.26	-0.066	Endoplasmic reticulum
	Iaqu.ptg000008l.g1298.t1	IaLEA50	SMP	1	Iaqu.Chr10	129	13.339	4.83	40.7	87.83	-0.164	cytoplasm
	Iaqu.ptg000008l.g926.t1	IaLEA51	LEA_4	1	Iaqu.Chr10	369	39.6267	5.99	31.23	46.45	-1.166	Extracell
	Iaqu.ptg000008l.g248.t1	IaLEA52	LEA_1	1	Iaqu.Chr10	132	14.198	9.16	44.05	61.59	-0.824	mitochondria
	Iaqu.ptg000020l.g303.t1	IaLEA53	LEA_2	1	Iaqu.Chr11	189	20.3873	9.51	31.83	106.67	0.388	Vacuole
	Iaqu.ptg000020l.g395.t1	IaLEA54	LEA_2	1	Iaqu.Chr11	201	22.7366	10.14	44.08	98.06	0.014	chloroplast
	Iaqu.ptg000020l.g1202.t1	IaLEA55	LEA_3	1	Iaqu.Chr11	97	10.6459	9.66	36.17	54.64	-0.691	chloroplast
	Iaqu.ptg000020l.g1999.t1	IaLEA56	LEA_2	1	Iaqu.Chr11	256	28.8916	9.41	43.2	75.9	-0.261	chloroplast
	Iaqu.ptg000020l.g2041.t1	IaLEA57	LEA_6	1	Iaqu.Chr11	109	11.9965	6.72	73.75	66.33	-0.679	nucleus
	Iaqu.ptg000004l.g203.t1	IaLEA58	LEA_2	1	Iaqu.Chr12	217	24.2372	9.2	35.75	93.18	0.055	chloroplast
	Iaqu.ptg000004l.g204.t1	IaLEA59	LEA_2	1	Iaqu.Chr12	210	23.5164	9.88	50.36	102.52	0.169	cytoplasm
	Iaqu.ptg000004l.g295.t1	IaLEA60	LEA_1	1	Iaqu.Chr12	586	62.1208	9.3	30.34	78	-0.266	nucleus
	Iaqu.ptg000004l.g943.t1	IaLEA61	Dehydrin	2	Iaqu.Chr12	209	23.5583	5.39	68.42	47.13	-1.496	nucleus
	Iaqu.ptg000006l.g58.t1	IaLEA62	LEA_3	1	Iaqu.Chr13	96	10.2195	9.69	36.48	68.13	-0.349	chloroplast
	Iaqu.ptg000006l.g639.t1	IaLEA63	LEA_2	1	Iaqu.Chr13	195	21.646	9.63	39.88	82.97	0.005	chloroplast
	Iaqu.ptg000006l.g709.t1	IaLEA64	LEA_2	1	Iaqu.Chr13	190	20.6007	9.36	45.54	93.42	-0.058	chloroplast
	Iaqu.ptg000006l.g741.t1	IaLEA65	LEA_2	1	Iaqu.Chr13	213	23.6016	10.32	48.63	109.91	0.237	Extracell
	Iaqu.ptg000006l.g742.t1	IaLEA66	LEA_2	1	Iaqu.Chr13	251	28.179	9.47	49.62	74.62	-0.291	chloroplast
	Iaqu.ptg000006l.g786.t1	IaLEA67	LEA_2	1	Iaqu.Chr13	270	29.2991	9.83	47.12	89.15	-0.127	Extracell
	Iaqu.ptg000007l.g30.t1	IaLEA68	LEA_2	1	Iaqu.Chr14	205	22.3353	9.58	38.9	106.1	0.271	chloroplast
	Iaqu.ptg000007l.g1074.t1	IaLEA69	LEA_2	1	Iaqu.Chr14	254	28.3235	5.53	46.8	102.72	0.052	chloroplast
	Iaqu.ptg000007l.g1135.t1	IaLEA70	LEA_2	1	Iaqu.Chr14	249	26.9856	10.05	28.64	91.73	-0.041	cytoplasm
	Iaqu.ptg000007l.g2008.t1	IaLEA71	LEA_2	1	Iaqu.Chr14	225	24.8808	9.54	37.61	90.89	-0.224	cytoplasm
	Iaqu.ptg000023l.g311.t1	IaLEA72	LEA_3	1	Iaqu.Chr15	87	9.37171	10.47	46.85	67.47	-0.469	cytoplasm
	Iaqu.ptg000023l.g312.t1	IaLEA73	LEA_3	1	Iaqu.Chr15	91	9.79217	10.33	45.23	68.79	-0.405	cytoplasm
	Iaqu.ptg000023l.g540.t1	IaLEA74	LEA_2	1	Iaqu.Chr15	199	21.5459	9.12	33.26	88.14	0.338	chloroplast
Ipomoea nil	INIL01g20036.t1	InLEA1	LEA_2	1	Chr1	254	27.6784	10.48	33.42	80.94	-0.152	chloroplast
	INIL02g11805.t1	InLEA2	LEA_2	1	Chr2	305	33.7442	10.33	57.24	64.52	-0.41	cytoplasm
	INIL02g39762.t1	InLEA3	LEA_2	1	Chr2	255	28.4472	9.98	51.3	83.69	-0.284	cytoplasm
	INIL02g39977.t1	InLEA4	Dehydrin	1	Chr2	201	21.1476	6.93	38.94	32.04	-1.272	nucleus
	INIL02g26879.t1	InLEA5	LEA_6	1	Chr2	77	8.18	7.91	62	53.38	-0.827	nucleus
	INIL02g14469.t1	InLEA6	LEA_2	1	Chr2	175	19.5688	9.65	38.87	95.2	0.024	cytoplasm
	INIL02g16615.t1	InLEA7	LEA_2	1	Chr2	280	30.9573	9.29	42.02	74.79	-0.306	chloroplast
	INIL02g16615.t2	InLEA8	LEA_2	1	Chr2	276	30.5297	9.23	42.79	73.41	-0.322	chloroplast
	INIL03g01859.t1	InLEA9	LEA_2	1	Chr3	241	27.0569	9.75	34.98	99.46	-0.116	Golgi apparatus
	INIL03g17792.t1	InLEA10	LEA_2	1	Chr3	201	21.9426	9.17	14.44	94.98	0.167	chloroplast
	INIL03g18201.t1	InLEA11	LEA_3	1	Chr3	83	9.1355	9.51	35.62	72.89	-0.328	chloroplast
	INIL03g18370.t1	InLEA12	LEA_2	1	Chr3	222	25.0679	8.63	48.33	104.86	-0.037	cytoplasm
	INIL04g34714.t1	InLEA13	LEA_2	1	Chr4	289	32.8483	9.53	62.81	68.44	-0.54	nucleus
	INIL04g39393.t1	InLEA14	LEA_2	1	Chr4	201	22.0968	9.34	43.59	100.8	0.136	chloroplast
	INIL04g39549.t1	InLEA15	LEA_2	1	Chr4	228	25.6884	9.61	40.52	84.69	-0.206	Golgi apparatus
	INIL04g39550.t1	InLEA16	LEA_2	1	Chr4	188	21.4836	9.3	26.71	82.34	-0.224	cytoplasm
	INIL04g02602.t1	InLEA17	LEA_2	1	Chr4	211	23.9149	9.71	44.75	101.09	0.047	cytoplasm
	INIL04g02503.t1	InLEA18	LEA_4	4	Chr4	410	44.3969	5.94	27.13	48.73	-1.134	nucleus
	INIL04g18621.t1	InLEA19	LEA_2	1	Chr4	219	24.2045	10.44	33.46	99.63	-0.084	cytoplasm
	INIL05g09742.t1	InLEA20	LEA_2	1	Chr5	317	35.3102	10.11	51.6	62.37	-0.507	Endoplasmic reticulum
	INIL05g31847.t1	InLEA21	LEA_5	1	Chr5	113	12.1203	6.85	36.75	43.27	-1.232	nucleus
	INIL05g19538.t2	InLEA22	LEA_2	1	Chr5	213	23.1932	9.71	37.87	117.18	0.286	cytoplasm
	INIL05g19538.t1	InLEA23	LEA_2	1	Chr5	176	19.0634	9.86	29.01	118.58	0.312	cytoplasm
	INIL05g22782.t1	InLEA24	LEA_2	1	Chr5	207	23.2061	9.67	38.96	100.72	0.157	cytoplasm
	INIL05g24023.t1	InLEA25	LEA_2	1	Chr5	236	25.8973	9.2	37.15	104.87	0.083	Extracell
	INIL06g38010.t1	InLEA26	LEA_2	1	Chr6	230	25.8565	9.74	38.05	95.78	-0.19	Golgi apparatus
	INIL06g37531.t1	InLEA27	LEA_2	1	Chr6	231	24.876	9.63	44.31	101.65	0.086	cytoplasm
	INIL06g37531.t2	InLEA28	LEA_2	1	Chr6	232	24.9221	9.02	43.93	105	0.19	cytoplasm
	INIL06g20674.t1	InLEA29	SMP	2	Chr6	207	21.4307	4.97	44.66	76.47	-0.515	cytoplasm_nucleus
	INIL07g20618.t1	InLEA30	LEA_3	1	Chr7	97	10.3165	9.77	29.97	69.48	-0.357	chloroplast
	INIL07g08703.t1	InLEA31	LEA_2	1	Chr7	195	21.9363	9.61	42.64	87.49	0.009	mitochondria
	INIL07g33308.t1	InLEA32	LEA_2	1	Chr7	271	29.3682	9.83	54.18	85.57	-0.18	Extracell
	INIL07g33864.t1	InLEA33	LEA_2	1	Chr7	329	36.8379	8.97	49.07	88.33	-0.368	mitochondria
	INIL07g33896.t1	InLEA34	LEA_2	1	Chr7	303	33.4607	9.9	50.65	100.76	0.073	cytoplasm
	INIL07g33897.t1	InLEA35	LEA_2	1	Chr7	251	28.2441	9.53	50.5	76.18	-0.295	chloroplast
	INIL08g41120.t2	InLEA36	LEA_6	1	Chr8	77	8.82972	7.79	94.17	41.95	-1.194	nucleus
	INIL08g41120.t1	InLEA37	LEA_6	1	Chr8	77	8.84881	8.66	95.77	45.71	-1.139	nucleus
	INIL08g13557.t1	InLEA38	LEA_3	1	Chr8	104	11.3688	9.07	48.81	52.69	-0.769	chloroplast
	INIL08g18672.t1	InLEA39	LEA_3	1	Chr8	98	10.4457	9.77	28.9	70.71	-0.336	chloroplast
	INIL09g29978.t1	InLEA40	LEA_2	1	Chr9	226	24.9278	9.58	40.84	86.64	-0.26	cytoplasm
	INIL09g21588.t1	InLEA41	LEA_2	1	Chr9	251	27.1137	10.05	31.79	87.09	-0.07	cytoplasm
	INIL09g21672.t1	InLEA42	LEA_2	1	Chr9	223	24.8765	5.78	44.35	103.9	0.05	chloroplast
	INIL10g12299.t1	InLEA43	LEA_2	1	Chr10	126	14.4366	9.45	28.9	82.86	-0.468	cytoplasm_nucleus
	INIL10g12384.t1	InLEA44	LEA_1	1	Chr10	157	16.5274	9.16	19.24	38.73	-0.938	mitochondria
	INIL10g13021.t1	InLEA45	Dehydrin	1	Chr10	181	20.3314	5.25	68.83	45.25	-1.466	cytoplasm
	INIL11g18988.t1	InLEA46	LEA_2	1	Chr11	219	24.1612	9.69	36.3	88.13	-0.106	Endoplasmic reticulum
	INIL11g29476.t1	InLEA47	LEA_5	2	Chr11	93	10.0489	5.88	37.2	42.04	-1.398	nucleus
	INIL12g01527.t1	InLEA48	LEA_2	1	Chr12	158	16.9985	4.56	9.85	100.51	0.047	cytoplasm
	INIL12g00307.t1	InLEA49	SMP	3	Chr12	262	26.5014	4.56	38.51	81.37	-0.219	chloroplast
	INIL12g21909.t1	InLEA50	LEA_2	1	Chr12	215	24.3682	9.56	38.08	108.84	0.056	cytoplasm
	INIL12g21933.t1	InLEA51	LEA_2	1	Chr12	191	20.8638	6.21	41.4	96.6	0.07	mitochondria
	INIL12g03190.t1	InLEA52	SMP	3	Chr12	229	23.605	4.8	38.59	74.37	-0.37	cytoplasm
	INIL13g08187.t1	InLEA53	SMP	1	Chr13	130	13.473	4.72	45.25	85.62	-0.27	chloroplast
	INIL13g07838.t1	InLEA54	LEA_4	1	Chr13	364	38.9279	6.19	32.51	48.96	-1.136	Extracell
	INIL13g15474.t1	InLEA55	LEA_1	1	Chr13	126	13.4612	9.49	43.59	66.83	-0.771	mitochondria
	INIL14g14435.t1	InLEA56	LEA_2	1	Chr14	210	23.6824	9.66	48.49	97.38	-0.033	cytoplasm
	INIL14g35022.t1	InLEA57	LEA_3	1	Chr14	114	12.8363	6.35	40.98	55.61	-0.612	chloroplast
	INIL14g35245.t1	InLEA58	LEA_1	1	Chr14	107	11.1433	9.19	31.89	42.34	-0.964	mitochondria
	INIL14g41934.t1	InLEA59	LEA_2	2	Chr14	313	34.8156	4.7	29.93	97.12	-0.36	cytoskeleton
	INIL15g27820.t1	InLEA60	LEA_3	1	Chr15	91	9.77716	10.22	41.18	68.79	-0.43	cytoplasm
	INIL15g27821.t1	InLEA61	LEA_3	1	Chr15	91	9.77711	10.15	38.68	68.79	-0.425	cytoplasm
	INIL15g31248.t1	InLEA62	LEA_2	1	Chr15	211	23.0456	9.17	34.34	81.28	0.112	Vacuole
Ipomoea purpurea	Ipurp_gene2589.mRNA1	IpLEA1	LEA_2	1	Ipurp_chr1	309	34.0037	9.96	58.75	70.29	-0.41	chloroplast
	Ipurp_gene2657.mRNA1	IpLEA2	LEA_2	1	Ipurp_chr1	254	27.6574	10.48	32.26	81.34	-0.129	chloroplast
	Ipurp_gene2966.mRNA1	IpLEA3	LEA_2	1	Ipurp_chr1	198	22.4313	9.69	33.94	99.34	0.017	chloroplast
	Ipurp_gene27671.mRNA1	IpLEA4	LEA_2	1	Ipurp_chr2	305	33.6872	10.21	55.61	64.52	-0.39	chloroplast
	Ipurp_gene27885.mRNA1	IpLEA5	LEA_2	1	Ipurp_chr2	255	28.5483	10.01	54.34	84.82	-0.286	nucleus
	Ipurp_gene28168.mRNA1	IpLEA6	Dehydrin	1	Ipurp_chr2	205	21.5471	7.25	35.57	28.54	-1.275	nucleus
	Ipurp_gene28724.mRNA1	IpLEA7	LEA_6	1	Ipurp_chr2	83	8.73463	5.58	46.32	54.22	-0.951	nucleus
	Ipurp_gene29532.mRNA1	IpLEA8	LEA_2	1	Ipurp_chr2	179	19.8069	9.39	31.73	99.11	0.035	Vacuole
	Ipurp_gene30294.mRNA1	IpLEA9	LEA_2	1	Ipurp_chr2	312	34.4188	9.11	46.22	68.69	-0.427	chloroplast
	Ipurp_gene31204.mRNA1	IpLEA10	LEA_2	1	Ipurp_chr3	235	26.3991	9.89	29.41	101.57	-0.086	chloroplast
	Ipurp_gene33801.mRNA1	IpLEA11	LEA_2	1	Ipurp_chr3	281	30.7018	9.03	29.79	104.09	0.276	Vacuole
	Ipurp_gene34218.mRNA1	IpLEA12	LEA_3	1	Ipurp_chr3	87	9.42968	9.3	25.45	67.36	-0.334	chloroplast
	Ipurp_gene34385.mRNA1	IpLEA13	LEA_2	1	Ipurp_chr3	223	25.1069	8.63	50.37	101.79	-0.079	Vacuole
	Ipurp_gene34456.mRNA1	IpLEA14	LEA_2	1	Ipurp_chr4	314	35.7681	9.59	57.2	75.41	-0.313	chloroplast
	Ipurp_gene34540.mRNA1	IpLEA15	Dehydrin	1	Ipurp_chr4	157	17.0458	8.03	40.7	57.71	-1.11	nucleus
	Ipurp_gene34805.mRNA1	IpLEA16	LEA_2	1	Ipurp_chr4	233	25.2133	9.45	42.67	98.33	0.188	chloroplast
	Ipurp_gene34952.mRNA1	IpLEA17	LEA_2	1	Ipurp_chr4	228	25.7024	9.61	40.9	84.69	-0.206	Golgi apparatus
	Ipurp_gene34953.mRNA1	IpLEA18	LEA_2	1	Ipurp_chr4	189	21.5377	9.32	27.42	83.97	-0.239	cytoplasm
	Ipurp_gene35432.mRNA1	IpLEA19	LEA_2	1	Ipurp_chr4	210	23.217	9.58	38.22	102.43	0.15	cytoplasm
	Ipurp_gene35768.mRNA1	IpLEA20	LEA_2	1	Ipurp_chr4	211	23.8728	9.67	45.01	98.77	0.02	cytoplasm
	Ipurp_gene35889.mRNA1	IpLEA21	LEA_4	5	Ipurp_chr4	425	46.3581	5.77	29.36	48.4	-1.16	nucleus
	Ipurp_gene36418.mRNA1	IpLEA22	LEA_2	1	Ipurp_chr4	219	24.2665	10.51	41.8	94.75	-0.122	cytoplasm
	Ipurp_gene38662.mRNA1	IpLEA23	Dehydrin	1	Ipurp_chr5	140	14.6691	6.54	57.2	23.79	-1.329	nucleus
	Ipurp_gene38870.mRNA1	IpLEA24	LEA_2	1	Ipurp_chr5	187	20.8325	10.23	32.74	84.33	0.09	chloroplast
	Ipurp_gene39450.mRNA1	IpLEA25	LEA_5	1	Ipurp_chr5	113	12.1914	8.03	42.21	43.27	-1.263	nucleus
	Ipurp_gene39548.mRNA1	IpLEA26	LEA_2	1	Ipurp_chr5	214	23.3933	9.6	41.19	115.7	0.228	cytoplasm
	Ipurp_gene40164.mRNA1	IpLEA27	LEA_2	1	Ipurp_chr5	234	25.7873	9.28	36.64	106.2	0.083	Extracell
	Ipurp_gene41138.mRNA1	IpLEA28	LEA_2	1	Ipurp_chr5	253	28.1438	9.67	43.47	103.24	0.125	Golgi apparatus
	Ipurp_gene42301.mRNA1	IpLEA29	SMP	2	Ipurp_chr6	207	21.3736	4.98	46.6	76.47	-0.5	cytoplasm_nucleus
	Ipurp_gene44056.mRNA1	IpLEA30	LEA_2	1	Ipurp_chr6	261	27.8534	9.56	41.62	101.23	0.247	Endoplasmic reticulum
	Ipurp_gene44547.mRNA1	IpLEA31	LEA_2	1	Ipurp_chr6	226	25.4131	9.74	37.55	97.04	-0.163	Golgi apparatus
	Ipurp_gene45076.mRNA1	IpLEA32	LEA_3	1	Ipurp_chr7	97	10.3466	9.77	29.97	68.45	-0.382	chloroplast
	Ipurp_gene46109.mRNA1	IpLEA33	LEA_2	1	Ipurp_chr7	194	21.8423	9.72	40.59	87.94	-0.003	mitochondria
	Ipurp_gene46244.mRNA1	IpLEA34	LEA_2	1	Ipurp_chr7	190	20.5987	9.17	47.26	93.42	-0.071	chloroplast
	Ipurp_gene46282.mRNA1	IpLEA35	LEA_2	1	Ipurp_chr7	296	33.1236	9.92	36.88	107.36	0.09	chloroplast
	Ipurp_gene46284.mRNA1	IpLEA36	LEA_2	1	Ipurp_chr7	290	32.3939	9.11	63.45	70.69	-0.224	chloroplast
	Ipurp_gene46353.mRNA1	IpLEA37	LEA_2	1	Ipurp_chr7	271	29.313	9.8	52.56	85.2	-0.167	Extracell
	Ipurp_gene48223.mRNA1	IpLEA38	LEA_3	1	Ipurp_chr8	101	11.0604	9.3	48.06	51.49	-0.764	chloroplast
	Ipurp_gene49287.mRNA1	IpLEA39	LEA_2	1	Ipurp_chr8	201	22.8865	9.82	36.85	89.75	-0.121	chloroplast
	Ipurp_gene49864.mRNA1	IpLEA40	LEA_2	1	Ipurp_chr8	191	20.7644	9.51	19.98	111.26	0.315	chloroplast
	Ipurp_gene49865.mRNA1	IpLEA41	LEA_2	1	Ipurp_chr8	189	20.5221	9.22	35.12	103.17	0.249	chloroplast
	Ipurp_gene50559.mRNA1	IpLEA42	LEA_2	1	Ipurp_chr9	226	24.9108	9.61	41.11	87.92	-0.234	cytoplasm
	Ipurp_gene51445.mRNA1	IpLEA43	LEA_2	1	Ipurp_chr9	863	92.1592	9.06	30.93	96.42	-0.062	cytoplasm
	Ipurp_gene51514.mRNA1	IpLEA44	LEA_2	1	Ipurp_chr9	251	28.0892	5.71	45.51	103.15	0.052	cytoplasm
	Ipurp_gene53860.mRNA1	IpLEA45	LEA_2	1	Ipurp_chr9	205	22.2932	9.61	37.73	104.15	0.257	chloroplast
	Ipurp_gene3796.mRNA1	IpLEA46	LEA_2	1	Ipurp_chr10	213	23.8327	9.11	37.66	93	0.05	chloroplast
	Ipurp_gene3797.mRNA1	IpLEA47	LEA_2	1	Ipurp_chr10	210	23.5034	9.74	47.32	96.52	0.099	cytoplasm
	Ipurp_gene3889.mRNA1	IpLEA48	LEA_1	1	Ipurp_chr10	581	61.8845	9.35	34.66	79.36	-0.281	nucleus
	Ipurp_gene4556.mRNA1	IpLEA49	Dehydrin	2	Ipurp_chr10	207	23.3139	5.38	64.1	47.54	-1.504	nucleus
	Ipurp_gene7860.mRNA1	IpLEA50	LEA_2	1	Ipurp_chr11	202	22.3653	9.79	34.37	89.7	-0.066	Endoplasmic reticulum
	Ipurp_gene9917.mRNA1	IpLEA51	LEA_5	2	Ipurp_chr11	93	10.0649	5.88	43.99	40.97	-1.426	cytoplasm
	Ipurp_gene10721.mRNA1	IpLEA52	LEA_2	1	Ipurp_chr12	203	21.8926	10.54	33.27	93.99	0.324	chloroplast
	Ipurp_gene10783.mRNA1	IpLEA53	LEA_2	1	Ipurp_chr12	160	17.2117	4.58	9.26	99.87	0.016	cytoplasm
	Ipurp_gene13201.mRNA1	IpLEA54	SMP	1	Ipurp_chr12	117	12.3088	4.3	51.65	70.94	-0.245	chloroplast
	Ipurp_gene15357.mRNA1	IpLEA55	LEA_2	1	Ipurp_chr12	269	29.6591	9.56	37.9	86.8	-0.249	cytoplasm
	Ipurp_gene15422.mRNA1	IpLEA56	LEA_2	1	Ipurp_chr12	207	23.3971	9.84	51.93	105.89	0.087	chloroplast
	Ipurp_gene15423.mRNA1	IpLEA57	LEA_2	1	Ipurp_chr12	217	24.4132	9.46	39.01	108.29	0.079	cytoplasm
	Ipurp_gene15504.mRNA1	IpLEA58	LEA_2	1	Ipurp_chr12	198	22.4029	9.32	34.75	102.37	0.047	mitochondria
	Ipurp_gene16160.mRNA1	IpLEA59	SMP	3	Ipurp_chr12	268	27.5385	4.87	38.36	74.44	-0.348	cytoplasm
	Ipurp_gene16519.mRNA1	IpLEA60	SMP	1	Ipurp_chr13	130	13.4059	4.67	38.5	86.38	-0.231	chloroplast
	Ipurp_gene17679.mRNA1	IpLEA61	LEA_1	1	Ipurp_chr13	132	14.232	9.33	45.99	64.55	-0.879	mitochondria
	Ipurp_gene20608.mRNA1	IpLEA62	LEA_2	1	Ipurp_chr14	199	21.8248	9.32	21.32	113.22	0.464	Plasma membrane
	Ipurp_gene21533.mRNA1	IpLEA63	LEA_2	1	Ipurp_chr14	210	23.6964	9.66	49.41	97.86	-0.032	Plasma membrane
	Ipurp_gene21540.mRNA1	IpLEA64	LEA_2	1	Ipurp_chr14	228	25.6815	9.21	53.91	82.94	-0.274	Plasma membrane
	Ipurp_gene23280.mRNA1	IpLEA65	LEA_3	1	Ipurp_chr14	116	13.1776	7.04	40.07	55.52	-0.73	Plasma membrane
	Ipurp_gene23518.mRNA1	IpLEA66	LEA_1	1	Ipurp_chr14	107	11.1674	9.22	32.18	39.53	-0.994	Plasma membrane
	Ipurp_gene23942.mRNA1	IpLEA67	LEA_2	2	Ipurp_chr14	313	34.8315	4.69	25.86	95.88	-0.399	Plasma membrane
	Ipurp_gene24962.mRNA1	IpLEA68	LEA_3	1	Ipurp_chr15	92	9.80616	10.22	47.57	64.89	-0.451	Plasma membrane
	Ipurp_gene24963.mRNA1	IpLEA69	LEA_3	1	Ipurp_chr15	91	9.79118	10.22	37.75	68.79	-0.43	Plasma membrane
	Ipurp_gene25550.mRNA1	IpLEA70	LEA_2	1	Ipurp_chr15	199	21.602	9.07	28.96	85.18	0.281	Plasma membrane
Ipomoea cairica	Icai.ptg000012l_1.g13.t1	IcLEA1	LEA_2	1	Icai.Chr01	203	21.8716	10.41	31.43	92.56	0.338	Plasma membrane
	Icai.ptg000012l_1.g84.t1	IcLEA2	LEA_2	1	Icai.Chr01	162	17.462	4.51	8.68	98.7	0.044	cytoplasm
	Icai.ptg000012l_1.g1335.t1	IcLEA3	SMP	3	Icai.Chr01	265	26.5174	4.67	34.35	82.26	-0.195	chloroplast
	Icai.ptg000012l_1.g2109.t1	IcLEA4	LEA_2	1	Icai.Chr01	269	29.489	9.6	40.53	90.41	-0.217	Vacuole
	Icai.ptg000012l_1.g2158.t1	IcLEA5	LEA_2	1	Icai.Chr01	208	23.5723	9.66	51.11	105.43	0.057	mitochondria
	Icai.ptg000012l_1.g2159.t1	IcLEA6	LEA_2	1	Icai.Chr01	218	24.5613	9.64	41.84	103.21	0.008	cytoplasm
	Icai.ptg000012l_1.g2190.t1	IcLEA7	LEA_2	1	Icai.Chr01	194	21.2913	6.22	43.64	92.58	0.041	mitochondria
	Icai.ptg000012l_1.g2234.t1	IcLEA8	LEA_2	1	Icai.Chr01	198	22.3869	9.35	36.64	99.44	0.068	mitochondria
	Icai.ptg000012l_1.g2835.t1	IcLEA9	SMP	3	Icai.Chr01	268	27.4462	4.59	38.57	75.49	-0.346	cytoplasm
	Icai.ptg000012l_1.g3011.t1	IcLEA10	LEA_3	1	Icai.Chr01	96	10.2474	9.77	32.72	67.08	-0.409	chloroplast
	Icai.ptg000010l_1.g1474.t1	IcLEA11	LEA_2	1	Icai.Chr02	109	11.9804	4.63	26.56	69.82	-0.672	nucleus
	Icai.ptg000010l_1.g1035.t1	IcLEA12	LEA_1	1	Icai.Chr02	107	11.0162	8.93	26.87	44.11	-0.901	mitochondria
	Icai.ptg000011l_1.g754.t1	IcLEA13	LEA_2	1	Icai.Chr02	226	25.5173	9.28	53.36	86.68	-0.24	Golgi apparatus
	Icai.ptg000011l_1.g753.t1	IcLEA14	LEA_2	1	Icai.Chr02	210	23.7405	9.68	52.19	97.38	-0.041	cytoplasm
	Icai.ptg000011l_1.g752.t1	IcLEA15	LEA_2	1	Icai.Chr02	210	23.7405	9.68	52.19	97.38	-0.041	cytoplasm
	Icai.ptg000005l_1.g1284.t1	IcLEA16	LEA_2	1	Icai.Chr03	215	24.0911	9.76	34.15	98.37	0.031	Golgi apparatus
	Icai.ptg000005l_1.g1992.t1	IcLEA17	LEA_2	1	Icai.Chr03	262	29.3642	10.01	55.42	84.43	-0.332	nucleus
	Icai.ptg000005l_1.g2190.t1	IcLEA18	Dehydrin	1	Icai.Chr03	196	20.9074	7.23	37.79	29.39	-1.331	nucleus
	Icai.ptg000005l_1.g2395.t1	IcLEA19	LEA_6	1	Icai.Chr03	83	8.8568	6.06	40.94	54.22	-1.034	mitochondria
	Icai.ptg000009l_1.g691.t1	IcLEA20	SMP	2	Icai.Chr04	216	22.2675	4.95	42.34	73.33	-0.534	nucleus
	Icai.ptg000036l_1.g985.t1	IcLEA21	LEA_2	1	Icai.Chr04	235	25.1865	9.74	38.61	98.68	0.101	cytoplasm
	Icai.ptg000036l_1.g503.t1	IcLEA22	LEA_2	1	Icai.Chr04	230	26.0047	9.51	37.46	93.65	-0.22	Endoplasmic reticulum
	Icai.ptg000002_2l_1.g116.t1	IcLEA23	Dehydrin	1	Icai.Chr05	159	17.29	7.32	42.01	55.16	-1.121	nucleus
	Icai.ptg000002_2l_1.g584.t1	IcLEA24	LEA_2	1	Icai.Chr05	189	21.2884	9.05	28.7	81.38	-0.172	cytoplasm
	Icai.ptg000002_2l_1.g1093.t1	IcLEA25	LEA_2	1	Icai.Chr05	210	23.247	9.58	41.15	106.62	0.17	cytoplasm
	Icai.ptg000002_2l_1.g1399.t1	IcLEA26	LEA_2	1	Icai.Chr05	211	23.9579	9.71	45.75	101.09	0.043	cytoplasm
	Icai.ptg000002_2l_1.g1491.t1	IcLEA27	LEA_4	5	Icai.Chr05	393	42.746	5.58	30.71	47.89	-1.115	nucleus
	Icai.ptg000002_2l_1.g1909.t1	IcLEA28	LEA_2	1	Icai.Chr05	219	24.2736	10.43	38.52	99.63	-0.078	cytoplasm
	Icai.ptg000015l_1.g2276.t1	IcLEA29	LEA_2	1	Icai.Chr06	272	30.2742	7.62	46.01	110.33	0.181	Plasma membrane
	Icai.ptg000015l_1.g2179.t1	IcLEA30	LEA_2	1	Icai.Chr06	250	27.1296	10.18	36.35	83.48	-0.161	Plasma membrane
	Icai.ptg000015l_1.g2086.t1	IcLEA31	LEA_3	1	Icai.Chr06	86	9.40578	9.46	35.9	75	-0.363	Plasma membrane
	Icai.ptg000015l_1.g2085.t1	IcLEA32	LEA_3	1	Icai.Chr06	91	10.0274	7.93	38.17	68.79	-0.531	Plasma membrane
	Icai.ptg000015l_1.g1631.t1	IcLEA33	LEA_2	1	Icai.Chr06	199	21.6612	9.14	16.56	93.52	0.164	Plasma membrane
	Icai.ptg000015l_1.g32.t1	IcLEA34	LEA_2	1	Icai.Chr06	240	26.7107	9.92	34.79	101.46	-0.011	Plasma membrane
	Icai.ptg000002_1l_1.g314.t1	IcLEA35	Dehydrin	1	Icai.Chr07	155	16.5563	6.45	53.92	40.97	-1.016	Plasma membrane
	Icai.ptg000002_1l_1.g521.t1	IcLEA36	LEA_2	1	Icai.Chr07	317	35.3652	10.11	57.63	61.45	-0.524	Plasma membrane
	Icai.ptg000002_1l_1.g1085.t1	IcLEA37	LEA_5	1	Icai.Chr07	113	12.2044	8.03	37.7	42.39	-1.307	nucleus
	Icai.ptg000002_1l_1.g1169.t1	IcLEA38	LEA_2	1	Icai.Chr07	213	23.2361	9.67	36.23	113.43	0.226	cytoplasm
	Icai.ptg000002_1l_1.g1577.t1	IcLEA39	LEA_3	1	Icai.Chr07	119	12.8153	9.3	30.11	63.28	-0.384	chloroplast
	Icai.ptg000002_1l_1.g1580.t1	IcLEA40	LEA_2	1	Icai.Chr07	234	25.3527	9.26	30.52	107.01	0.137	chloroplast
	Icai.ptg000002_1l_1.g2338.t1	IcLEA41	LEA_2	1	Icai.Chr07	255	28.7878	9.5	49.36	91.76	0.004	Plasma membrane
	Icai.ptg000020l_1.g861.t1	IcLEA42	LEA_2	1	Icai.Chr08	217	23.7147	9.48	33.83	89.35	-0.033	Plasma membrane
	Icai.ptg000020l_1.g2161.t1	IcLEA43	LEA_5	2	Icai.Chr08	92	9.99979	5.73	45.47	42.5	-1.408	Plasma membrane
	Icai.ptg000006l_1.g873.t1	IcLEA44	LEA_1	1	Icai.Chr09	121	13.0968	9.4	51.67	61.65	-0.871	Plasma membrane
	Icai.ptg000006l_1.g1532.t1	IcLEA45	LEA_4	1	Icai.Chr09	398	42.8941	6	34.88	44.85	-1.203	Plasma membrane
	Icai.ptg000006l_1.g1909.t1	IcLEA46	SMP	1	Icai.Chr09	124	13.1087	4.76	39.71	92.82	-0.238	Plasma membrane
	Icai.ptg000003l_1.g205.t1	IcLEA47	LEA_2	1	Icai.Chr10	216	24.223	9.02	32.22	85.42	0.019	Plasma membrane
	Icai.ptg000003l_1.g206.t1	IcLEA48	LEA_2	1	Icai.Chr10	210	23.5505	9.85	53.78	102.1	0.17	Plasma membrane
	Icai.ptg000003l_1.g300.t1	IcLEA49	LEA_1	1	Icai.Chr10	629	67.5748	8.89	33.25	78.9	-0.246	nucleus
	Icai.ptg000003l_1.g928.t1	IcLEA50	Dehydrin	1	Icai.Chr10	211	23.8465	5.32	66.2	44.36	-1.545	nucleus
	Icai.ptg000002_3l_1.g310.t1	IcLEA51	LEA_3	1	Icai.Chr11	91	9.72204	10.15	44.4	67.69	-0.42	cytoplasm
	Icai.ptg000002_3l_1.g311.t1	IcLEA52	LEA_3	1	Icai.Chr11	91	9.72006	10.15	44.4	69.89	-0.388	cytoplasm
	Icai.ptg000002_3l_1.g812.t1	IcLEA53	LEA_2	1	Icai.Chr11	199	21.6861	9.1	29.58	83.72	0.254	chloroplast
	Icai.ptg000004l_1.g455.t1	IcLEA54	LEA_2	1	Icai.Chr12	189	20.2592	9.49	31.22	111.38	0.458	Vacuole
	Icai.ptg000004l_1.g335.t1	IcLEA55	LEA_2	1	Icai.Chr12	201	22.7695	9.92	45.7	93.68	-0.007	chloroplast
	Icai.ptg000013l_1.g362.t1	IcLEA56	LEA_3	1	Icai.Chr12	97	10.6491	9.48	28.64	58.66	-0.687	chloroplast
	Icai.ptg000013l_1.g1215.t1	IcLEA57	LEA_2	1	Icai.Chr12	255	28.7775	9.43	40.16	74.67	-0.255	chloroplast
	Icai.ptg000001l_1.g1322.t1	IcLEA58	LEA_2	1	Icai.Chr13	255	27.6402	10.4	24.98	79.88	-0.133	chloroplast
	Icai.ptg000001l_1.g1624.t1	IcLEA59	LEA_2	1	Icai.Chr13	198	22.3272	9.69	35.58	99.85	0.061	chloroplast
	Icai.ptg000021l_1.g12.t1	IcLEA60	LEA_2	1	Icai.Chr14	205	22.4443	9.47	37.11	105.12	0.28	chloroplast
	Icai.ptg000021l_1.g943.t1	IcLEA61	LEA_2	1	Icai.Chr14	222	24.8294	5.15	46.24	102.16	0.043	chloroplast
	Icai.ptg000021l_1.g1013.t1	IcLEA62	LEA_2	1	Icai.Chr14	248	26.7993	10.05	31.98	88.91	-0.056	cytoplasm
	Icai.ptg000021l_1.g1757.t1	IcLEA63	LEA_1	1	Icai.Chr14	102	11.1847	8.37	50.22	62.55	-0.78	mitochondria
	Icai.ptg000021l_1.g1909.t1	IcLEA64	LEA_2	1	Icai.Chr14	225	24.8759	9.87	36.78	94.36	-0.192	cytoplasm
	Icai.ptg000007l_1.g56.t1	IcLEA65	LEA_3	1	Icai.Chr15	96	10.2474	9.77	32.72	67.08	-0.409	chloroplast
	Icai.ptg000007l_1.g612.t1	IcLEA66	LEA_2	1	Icai.Chr15	195	21.8814	9.64	35.05	87.03	0.014	chloroplast
	Icai.ptg000007l_1.g679.t1	IcLEA67	LEA_2	1	Icai.Chr15	194	20.8149	9.39	45.89	92.01	-0.051	chloroplast
	Icai.ptg000007l_1.g706.t1	IcLEA68	LEA_2	1	Icai.Chr15	213	23.5315	10.19	45.19	110.33	0.269	Endoplasmic reticulum
	Icai.ptg000007l_1.g707.t1	IcLEA69	LEA_2	1	Icai.Chr15	251	28.2311	9.73	44.47	75.78	-0.255	chloroplast
	Icai.ptg000007l_1.g744.t1	IcLEA70	LEA_2	1	Icai.Chr15	271	29.5574	9.81	49.06	85.57	-0.203	Extracell
