# Supplementary material for: Comparative analysis of the LEA gene family in seven Ipomoea species, focuses on sweet potato (Ipomoea batatas L.)
Source: BMC Plant Biol. 2024 Dec 26;24:1256. doi: 10.1186/s12870-024-05981-x (PMC11670493; doi:10.1186/s12870-024-05981-x)
Supplement: Supplementary file 1 — Supplementary Material 1. [file 12870_2024_5981_MOESM1_ESM.zip › Supplementary table/Table S3 KaKs.xlsx]

## Sheet: KaKs within
Table S3.1 Ka/Ka within Species
NO.	Gene_1	Gene_2	Ka	Ks	Ka/Ks	Duplication pattern	Species
1	IbLEA24	IbLEA34	0.533543	1.88977	0.282332	Segmental	Within
2	IbLEA24	IbLEA38	0.313776	1.42502	0.220192	Segmental	Within
3	IbLEA30	IbLEA31	0.169185	0.330729	0.511551	Tandem	Within
4	IbLEA43	IbLEA10	0.390854	1.1356	0.344184	Segmental	Within
5	IbLEA44	IbLEA45	0.00422239	0.0329723	0.128059	Tandem	Within
6	IbLEA45	IbLEA27	0.248264	0.567456	0.437505	Segmental	Within
7	IbLEA47	IbLEA26	0.441	1.4202	0.31052	Segmental	Within
8	IbLEA52	IbLEA11	0.527121	1.0989	0.47968	Segmental	Within
9	IbLEA60	IbLEA74	0.214454	0.911767	0.235207	Segmental	Within
10	IbLEA60	IbLEA35	0.2743	0.759742	0.361043	Segmental	Within
11	IbLEA61	IbLEA36	0.315871	1.2469	0.253325	Segmental	Within
12	IbLEA62	IbLEA69	0.110903	0.230328	0.481499	Segmental	Within
13	IbLEA65	IbLEA27	0.212639	0.695346	0.305803	Segmental	Within
14	IbLEA68	IbLEA37	0.315258	1.08688	0.290059	Segmental	Within
15	IbLEA70	IbLEA32	0.531	0.6808	0.779965	Segmental	Within
16	IbLEA74	IbLEA35	0.29231	0.817938	0.357374	Segmental	Within
17	ItfLEA1	ItfLEA41	0.135504	0.5997	0.225953	Segmental	Within
18	ItfLEA1	ItfLEA61	0.730048	0.904909	0.806764	Segmental	Within
19	ItfLEA2	ItfLEA63	0.4716	1.1161	0.422543	Segmental	Within
20	ItfLEA6	ItfLEA49	0.270376	1.07925	0.250522	Segmental	Within
21	ItfLEA7	ItfLEA27	0.186471	0.797148	0.233922	Segmental	Within
22	ItfLEA7	ItfLEA48	0.279163	0.81738	0.341534	Segmental	Within
23	ItfLEA12	ItfLEA51	0.142052	0.91433	0.155362	Segmental	Within
24	ItfLEA17	ItfLEA35	0.390277	1.14454	0.34099	Segmental	Within
25	ItfLEA19	ItfLEA20	0.4716	1.1161	0.422543	Tandem	Within
26	ItfLEA22	ItfLEA57	0.156021	0.609449	0.256003	Segmental	Within
27	ItfLEA23	ItfLEA41	0.34544	1.01175	0.341429	Segmental	Within
28	ItfLEA23	ItfLEA58	0.25936	0.545815	0.47518	Segmental	Within
29	ItfLEA23	ItfLEA61	0.811008	0.945493	0.857762	Segmental	Within
30	ItfLEA25	ItfLEA52	0.148807	1.7406	0.0854915	Segmental	Within
31	ItfLEA27	ItfLEA48	0.286179	0.889889	0.321589	Segmental	Within
32	ItfLEA39	ItfLEA46	0.258402	0.728144	0.354877	Segmental	Within
33	ItfLEA40	ItfLEA53	0.364613	0.75629	0.482107	Segmental	Within
34	ItfLEA41	ItfLEA58	0.430987	1.28616	0.335096	Segmental	Within
35	ItfLEA41	ItfLEA61	0.743326	1.01456	0.732657	Segmental	Within
36	ItfLEA45	ItfLEA54	0.269212	1.49624	0.179926	Segmental	Within
37	ItfLEA47	ItfLEA54	0.52185	1.72694	0.302182	Segmental	Within
38	ItbLEA2	ItbLEA26	0.354497	0.865169	0.409744	Segmental	Within
39	ItbLEA2	ItbLEA48	0.132933	0.629947	0.211023	Segmental	Within
40	ItbLEA2	ItbLEA75	0.251985	0.602501	0.418232	Segmental	Within
41	ItbLEA3	ItbLEA75	0.788325	0.8097	0.973601	Segmental	Within
42	ItbLEA5	ItbLEA76	0.361501	0	0	Segmental	Within
43	ItbLEA8	ItbLEA58	0.303693	1.20531	0.251963	Segmental	Within
44	ItbLEA9	ItbLEA31	0.224579	0.912499	0.246115	Segmental	Within
45	ItbLEA9	ItbLEA57	0.291107	0.867687	0.335497	Segmental	Within
46	ItbLEA14	ItbLEA59	0.141831	0.85571	0.165746	Segmental	Within
47	ItbLEA16	ItbLEA41	0.5472	0.5416	1.01034	Segmental	Within
48	ItbLEA20	ItbLEA38	0.399999	1.09697	0.364639	Segmental	Within
49	ItbLEA25	ItbLEA65	0.160082	0.601202	0.26627	Segmental	Within
50	ItbLEA26	ItbLEA48	0.377092	1.02936	0.366334	Segmental	Within
51	ItbLEA26	ItbLEA75	0.413717	0.994299	0.416089	Segmental	Within
52	ItbLEA28	ItbLEA60	0.148938	1.89909	0.0784258	Segmental	Within
53	ItbLEA31	ItbLEA57	0.300257	0.889466	0.33757	Segmental	Within
54	ItbLEA36	ItbLEA73	0.399697	0.88743	0.450398	Segmental	Within
56	ItbLEA45	ItbLEA55	0.248134	0.704484	0.352222	Segmental	Within
57	ItbLEA47	ItbLEA61	0.35402	0.849316	0.416829	Segmental	Within
58	ItbLEA48	ItbLEA75	0.212457	0.848365	0.250431	Segmental	Within
59	ItbLEA51	ItbLEA54	0.589056	2.31649	0.254289	Segmental	Within
60	ItbLEA51	ItbLEA56	0.249479	1.09576	0.227676	Segmental	Within
61	ItbLEA51	ItbLEA62	0.545202	4.35292	0.12525	Segmental	Within
62	ItbLEA54	ItbLEA62	0.284806	1.28432	0.221757	Segmental	Within
63	ItbLEA56	ItbLEA62	0.537173	1.7284	0.310792	Segmental	Within
64	InLEA1	InLEA41	0.303192	0.868832	0.348965	Segmental	Within
65	InLEA2	InLEA20	0.139073	0.796281	0.174653	Segmental	Within
66	InLEA6	InLEA24	0.25498	1.04194	0.244716	Segmental	Within
67	InLEA15	InLEA26	0.241122	0.91672	0.263027	Segmental	Within
68	InLEA12	InLEA42	0.257375	1.01286	0.254107	Segmental	Within
69	InLEA19	InLEA25	0.590156	2.30562	0.255965	Segmental	Within
70	InLEA19	InLEA40	0.242185	1.08871	0.222451	Segmental	Within
71	InLEA25	InLEA28	0.299922	1.39214	0.215439	Segmental	Within
72	InLEA25	InLEA40	0.588322	1.97137	0.298432	Segmental	Within
73	InLEA30	InLEA38	0.33517	1.1511	0.291175	Segmental	Within
74	InLEA43	InLEA17	0.923234	1.17549	0.7854	Segmental	Within
75	InLEA43	InLEA56	0.803233	1.23845	0.648578	Segmental	Within
76	InLEA43	InLEA50	0.775734	1.01793	0.762067	Segmental	Within
77	InLEA44	InLEA58	0.3606	2.5219	0.142987	Segmental	Within
78	InLEA50	InLEA17	0.368696	0.778654	0.473504	Segmental	Within
79	InLEA50	InLEA34	0.24994	0.460837	0.542361	Segmental	Within
80	InLEA51	InLEA33	0.167629	0.695701	0.24095	Segmental	Within
81	InLEA50	InLEA56	0.389	0.702752	0.553539	Segmental	Within
82	IpLEA1	IpLEA9	0.44381	1.82709	0.242906	Segmental	Within
84	IpLEA2	IpLEA44	0.309568	0.852304	0.363214	Segmental	Within
85	IpLEA8	IpLEA29	0.213859	0.743398	0.287677	Segmental	Within
86	IpLEA14	IpLEA45	0.267633	1.043	0.256598	Segmental	Within
87	IpLEA18	IpLEA32	0.232883	1.02428	0.227363	Segmental	Within
88	IpLEA23	IpLEA28	0.545742	2.49849	0.218429	Segmental	Within
89	IpLEA23	IpLEA43	0.233629	0.955938	0.244398	Segmental	Within
90	IpLEA28	IpLEA31	0.270562	1.33374	0.202859	Segmental	Within
91	IpLEA33	IpLEA39	0.331223	0.9466	0.349908	Segmental	Within
92	IpLEA47	IpLEA21	0.807364	0.787764	1.02488	Segmental	Within
93	IpLEA47	IpLEA57	0.762321	0.696798	1.09403	Segmental	Within
94	IpLEA49	IpLEA66	0.451	1.5	0.300667	Segmental	Within
95	IpLEA53	IpLEA70	0.390456	0.970969	0.40213	Segmental	Within
96	IpLEA56	IpLEA38	0.186886	0.680056	0.27481	Segmental	Within
97	IpLEA57	IpLEA21	0.399874	0.617875	0.647176	Segmental	Within
98	IpLEA57	IpLEA36	0.277182	0.476417	0.581806	Segmental	Within
99	IaLEA3	IaLEA64	0.131677	0.508078	0.259166	Segmental	Within
100	IaLEA4	IaLEA11	0.386387	0.779965	0.495391	Segmental	Within
101	IaLEA4	IaLEA36	0.371142	0.819237	0.453034	Segmental	Within
102	IaLEA4	IaLEA58	0.788639	0.627056	1.25769	Segmental	Within
103	IaLEA4	IaLEA65	0.260932	0.433396	0.602064	Segmental	Within
104	IaLEA6	IaLEA67	0.16601	0.868758	0.191089	Segmental	Within
105	IaLEA9	IaLEA74	0.383182	1.08338	0.353692	Segmental	Within
106	IaLEA11	IaLEA36	0.129128	0.542766	0.237907	Segmental	Within
107	IaLEA12	IaLEA58	0.274489	0.612978	0.447796	Segmental	Within
108	IaLEA15	IaLEA60	0.416611	0	0	Segmental	Within
109	IaLEA16	IaLEA41	0.5251	1.4134	0.371515	Segmental	Within
110	IaLEA17	IaLEA30	0.130881	0.812009	0.161182	Segmental	Within
112	IaLEA22	IaLEA32	0.273727	1.04658	0.261545	Segmental	Within
113	IaLEA22	IaLEA34	0.559392	2.54694	0.219633	Segmental	Within
114	IaLEA23	IaLEA26	0.195334	0.935542	0.208793	Segmental	Within
115	IaLEA24	IaLEA45	0.198684	0.775001	0.256366	Segmental	Within
116	IaLEA24	IaLEA70	0.26307	0.738553	0.356196	Segmental	Within
117	IaLEA33	IaLEA39	0.230139	0.820935	0.280338	Segmental	Within
118	IaLEA34	IaLEA71	0.251282	0.878089	0.286169	Segmental	Within
119	IaLEA36	IaLEA58	0.865701	0.866625	0.998934	Segmental	Within
120	IaLEA44	IaLEA69	0.266177	0.959374	0.277448	Segmental	Within
121	IaLEA45	IaLEA70	0.275257	0.692574	0.39744	Segmental	Within
122	IaLEA55	IaLEA62	0.313807	1.13402	0.276721	Segmental	Within
123	IaLEA56	IaLEA66	0.200033	0.754679	0.265058	Segmental	Within
143	IcLEA1	IcLEA53	0.385804	0.991317	0.389183	Segmental	Within
144	IcLEA4	IcLEA70	0.175422	0.676798	0.259194	Segmental	Within
145	IcLEA5	IcLEA13	0.82712	0.623532	1.32651	Segmental	Within
146	IcLEA5	IcLEA26	0.372268	0.852233	0.436815	Segmental	Within
147	IcLEA5	IcLEA47	0.750431	0.846211	0.886814	Segmental	Within
148	IcLEA5	IcLEA68	0.290824	0.467391	0.622228	Segmental	Within
149	IcLEA7	IcLEA67	0.185363	0.553784	0.334721	Segmental	Within
150	IcLEA12	IcLEA49	0.375051	4.23232	0.088616	Segmental	Within
151	IcLEA13	IcLEA26	0.822799	1.02433	0.803256	Segmental	Within
152	IcLEA13	IcLEA47	0.304034	0.668308	0.454931	Segmental	Within
153	IcLEA13	IcLEA68	0.853552	0.696745	1.22506	Segmental	Within
154	IcLEA16	IcLEA41	0.164624	0.85324	0.19294	Segmental	Within
155	IcLEA21	IcLEA40	0.259662	1.10858	0.23423	Segmental	Within
156	IcLEA25	IcLEA38	0.346131	0.940691	0.367954	Segmental	Within
157	IcLEA26	IcLEA47	0.911911	1.15446	0.789906	Segmental	Within
158	IcLEA26	IcLEA68	0.455413	1.02563	0.444031	Segmental	Within
159	IcLEA28	IcLEA40	0.538373	1.84622	0.291608	Segmental	Within
160	IcLEA28	IcLEA64	0.248124	0.901442	0.275252	Segmental	Within
161	IcLEA29	IcLEA61	0.252253	0.974953	0.258734	Segmental	Within
162	IcLEA30	IcLEA58	0.178866	0.84761	0.211024	Segmental	Within
163	IcLEA30	IcLEA62	0.268154	0.805175	0.333039	Segmental	Within
164	IcLEA37	IcLEA43	1.5457	1.916	0.806733	Segmental	Within
165	IcLEA57	IcLEA68	0.819832	1.27334	0.643843	Segmental	Within
166	IcLEA58	IcLEA62	0.262869	0.955678	0.27506	Segmental	Within

## Sheet: Ib-Itf
Table S3.2 Ka/Ka within I.batatas and I.trifia
NO.	IbLEA genes	ItfLEA genes	Ka	Ks	Ka/Ks
1	IbLEA1	ItfLEA60	0.0262801	0.0753772	0.348647
2	IbLEA2	ItfLEA60	0	0.0325254	0
3	IbLEA3	ItfLEA57	3.69684	1.08981	3.39217
4	IbLEA3	ItfLEA59	0	0.0159157	0
5	IbLEA3	ItfLEA58	0	0	0
6	IbLEA3	ItfLEA55	0.0739515	0.0969088	0.763104
7	IbLEA4	ItfLEA12	0.155464	0.898172	0.173089
8	IbLEA5	ItfLEA51	0	0.0848361	0
9	IbLEA5	ItfLEA52	0	0.0808864	0
10	IbLEA6	ItfLEA40	1.80099	1.68758	1.06721
11	IbLEA7	ItfLEA53	0.0112996	0.0172421	0.655351
12	IbLEA7	ItfLEA45	0.790743	1.44575	0.546945
13	IbLEA8	ItfLEA47	0	2.66513	0
14	IbLEA9	ItfLEA54	0.0228154	0.0329723	0.691957
15	IbLEA10	ItfLEA64	0.495405	0.57982	0.854411
16	IbLEA10	ItfLEA2	0.577015	2.30819	0.249986
17	IbLEA12	ItfLEA63	0.00532862	0.0870541	0.0612104
18	IbLEA13	ItfLEA1	0.208001	0.551875	0.376899
19	IbLEA14	ItfLEA23	0.634067	0.617459	1.0269
20	IbLEA16	ItfLEA41	0.174593	0.667813	0.26144
21	IbLEA17	ItfLEA61	2.14891	0.60683	3.54121
22	IbLEA18	ItfLEA16	0.00729933	0.109284	0.0667924
23	IbLEA21	ItfLEA16	0.150839	0.114727	1.31476
24	IbLEA21	ItfLEA14	0.0226006	0.0927105	0.243776
25	IbLEA22	ItfLEA13	1.46573	1.31778	1.11227
26	IbLEA23	ItfLEA47	0	0	0
27	IbLEA23	ItfLEA54	0	2.50617	0
28	IbLEA24	ItfLEA7	1.62605	0.91381	1.77942
29	IbLEA24	ItfLEA27	1.37158	1.09815	1.249
30	IbLEA24	ItfLEA48	0	0.0334317	0
31	IbLEA25	ItfLEA6	0.388597	1.21488	0.319864
32	IbLEA26	ItfLEA49	0.0228589	0.0848361	0.269448
33	IbLEA26	ItfLEA39	2.08421	1.35608	1.53694
34	IbLEA27	ItfLEA46	0.0174005	0.0495366	0.351266
35	IbLEA27	ItfLEA45	1.72282	1.78563	0.964825
36	IbLEA27	ItfLEA54	1.47695	1.20708	1.22357
37	IbLEA27	ItfLEA44	0	0	0
38	IbLEA30	ItfLEA25	0	0.0753772	0
39	IbLEA31	ItfLEA33	0.00650411	0.0958239	0.0678756
40	IbLEA32	ItfLEA17	1.9946	0.750096	2.65912
41	IbLEA33	ItfLEA35	0	0.0351971	0
42	IbLEA34	ItfLEA1	0	0.0544045	0
43	IbLEA34	ItfLEA5	0.0106954	0.0208347	0.513345
44	IbLEA35	ItfLEA2	0.0345883	0.101277	0.341521
45	IbLEA35	ItfLEA63	0.55592	1.68221	0.33047
46	IbLEA35	ItfLEA23	1.54031	0.564154	2.7303
47	IbLEA36	ItfLEA41	1.50995	0.559544	2.69854
48	IbLEA36	ItfLEA58	1.91184	0.520524	3.67292
49	IbLEA37	ItfLEA62	1.43357	0.722241	1.98489
50	IbLEA37	ItfLEA61	1.67809	0.361946	4.63632
51	IbLEA38	ItfLEA22	2.64627	1.11706	2.36895
52	IbLEA38	ItfLEA57	2.13143	1.20021	1.77588
53	IbLEA40	ItfLEA21	0.00600303	0.0596588	0.100623
54	IbLEA41	ItfLEA29	0.00574166	0.0155044	0.370324
56	IbLEA43	ItfLEA31	1.24923	0.468697	2.66533
57	IbLEA43	ItfLEA60	1.34025	0.570457	2.34944
58	IbLEA45	ItfLEA30	1.37613	1.7673	0.778659
59	IbLEA46	ItfLEA11	0.00557106	0	0
60	IbLEA47	ItfLEA19	0.284339	0	0
61	IbLEA47	ItfLEA20	1.70447	1.26702	1.34526
62	IbLEA50	ItfLEA10	0.22581	0.375908	0.600706
63	IbLEA51	ItfLEA9	1.30593	2.27486	0.574073
64	IbLEA51	ItfLEA8	0.598429	1.11766	0.535432
65	IbLEA52	ItfLEA7	0.845237	0.597079	1.41562
66	IbLEA54	ItfLEA27	1.58579	0.952975	1.66405
67	IbLEA55	ItfLEA48	1.73737	1.09841	1.58171
68	IbLEA56	ItfLEA6	2.4626	4.62185	0.532817
69	IbLEA57	ItfLEA49	3.19135	1.83865	1.73571
70	IbLEA59	ItfLEA42	0.0109491	0.0365926	0.299216
71	IbLEA59	ItfLEA1	0.144943	0.423244	0.342456
72	IbLEA59	ItfLEA41	0	0.117504	0
73	IbLEA60	ItfLEA62	0.190957	0.61351	0.311254
74	IbLEA60	ItfLEA40	0.0227075	0.131174	0.173109
75	IbLEA63	ItfLEA53	1.86966	1.6784	1.11395
76	IbLEA64	ItfLEA39	2.52084	1.98074	1.27268
77	IbLEA64	ItfLEA46	3.2263	2.34103	1.37816
78	IbLEA64	ItfLEA38	0.495777	0.601206	0.824638
79	IbLEA65	ItfLEA37	0.0188294	0.103613	0.181729
80	IbLEA65	ItfLEA36	1.88702	1.20296	1.56865
81	IbLEA67	ItfLEA7	2.41023	1.40166	1.71955
82	IbLEA67	ItfLEA27	0.629689	0.399501	1.57619
84	IbLEA68	ItfLEA48	1.2534	0.789771	1.58704
85	IbLEA69	ItfLEA19	0	0.0969088	0
86	IbLEA70	ItfLEA18	0	0	0
87	IbLEA73	ItfLEA17	0	0	0
88	IbLEA73	ItfLEA35	2.03599	0.727623	2.79813
89	IbLEA73	ItfLEA26	0.0224211	0.0711645	0.31506

## Sheet: Itf-Itb
Table S3.3 Ka/Ka within I.trifia and I.triloba
NO.	ItfLEA genes	ItbLEA genes	Ka	Ks	Ka/Ks
1	ItfLEA49	ItbLEA8	0	0	0
2	ItfLEA48	ItbLEA9	1.81056	0.957463	1.89099
3	ItfLEA48	ItbLEA31	1.37162	1.024	1.33947
4	ItfLEA47	ItbLEA51	0	0.876245	0
5	ItfLEA47	ItbLEA56	0.0199347	0	0
6	ItfLEA48	ItbLEA57	0.631607	0.688457	0.917425
7	ItfLEA49	ItbLEA58	0	2.04565	0
8	ItfLEA47	ItbLEA62	0	2.34225	0
9	ItfLEA46	ItbLEA45	0.438846	0.699427	0.627437
10	ItfLEA45	ItbLEA54	1.52656	0	0
11	ItfLEA46	ItbLEA55	0.0238115	0.13771	0.172911
12	ItfLEA44	ItbLEA52	0	0	0
13	ItfLEA45	ItbLEA62	1.49155	1.22619	1.21641
14	ItfLEA6	ItbLEA8	0	2.88304	0
15	ItfLEA7	ItbLEA9	0.00722897	0.0387183	0.186707
16	ItfLEA8	ItbLEA10	0.00714291	0.0223897	0.319026
17	ItfLEA9	ItbLEA11	1.23387	0	0
18	ItfLEA10	ItbLEA12	0	0	0
19	ItfLEA11	ItbLEA13	0.799144	0.875798	0.912475
20	ItfLEA7	ItbLEA31	2.02839	1.00539	2.01751
21	ItfLEA6	ItbLEA58	0	2.24253	0
22	ItfLEA55	ItbLEA64	0.00969319	0.222476	0.0435696
23	ItfLEA2	ItbLEA5	0	0.0262035	0
24	ItfLEA5	ItbLEA7	0.0124873	0.080076	0.155943
25	ItfLEA1	ItbLEA2	0	0.0659766	0
26	ItfLEA1	ItbLEA48	0.128871	0.492391	0.261725
27	ItfLEA2	ItbLEA76	0.386347	1.49742	0.258009
28	ItfLEA1	ItbLEA74	2.64149	0.69287	3.81239
29	ItfLEA51	ItbLEA14	0.188006	1.2023	0.156372
30	ItfLEA52	ItbLEA28	1.05841	0	0
31	ItfLEA53	ItbLEA47	1.63969	1.67339	0.979863
32	ItfLEA54	ItbLEA51	0	1.19558	0
33	ItfLEA54	ItbLEA54	1.20929	1.24118	0.97431
34	ItfLEA54	ItbLEA56	3.49047	1.97257	1.76951
35	ItfLEA51	ItbLEA59	0	0.0808864	0
36	ItfLEA52	ItbLEA60	0	0.0255344	0
37	ItfLEA53	ItbLEA61	0.0133485	0.0627544	0.212711
38	ItfLEA54	ItbLEA62	0.0268635	0.0416051	0.645679
39	ItfLEA23	ItbLEA3	0	0.546028	0
40	ItfLEA20	ItbLEA23	0.722786	0.67545	1.07008
41	ItfLEA21	ItbLEA24	0.00710906	0.052044	0.136597
42	ItfLEA22	ItbLEA25	0.0198031	0.0893248	0.221698
43	ItfLEA23	ItbLEA26	0.0409658	0.0406879	1.00683
44	ItfLEA17	ItbLEA20	0	0	0
45	ItfLEA18	ItbLEA21	0	0	0
46	ItfLEA19	ItbLEA22	0.416458	0.628048	0.663099
47	ItfLEA19	ItbLEA23	1.59208	0	0
48	ItfLEA17	ItbLEA38	1.69757	0.741329	2.2899
49	ItfLEA23	ItbLEA48	0.512967	0.616452	0.832127
50	ItfLEA22	ItbLEA65	1.6381	0.984684	1.66358
51	ItfLEA23	ItbLEA74	1.60103	0.502458	3.18639
52	ItfLEA63	ItbLEA5	0.373729	1.51995	0.245883
53	ItfLEA61	ItbLEA3	2.11039	0.649422	3.24964
54	ItfLEA61	ItbLEA26	1.61751	0.373722	4.32811
56	ItfLEA62	ItbLEA48	0.17887	0.781695	0.228824
57	ItfLEA61	ItbLEA74	0	0.0640959	0
58	ItfLEA62	ItbLEA75	0	0.0434904	0
59	ItfLEA63	ItbLEA76	0.0061602	0.144678	0.0425788
60	ItfLEA64	ItbLEA77	0.423451	0.37815	1.1198
61	ItfLEA12	ItbLEA14	0	0.249466	0
62	ItfLEA13	ItbLEA15	0.261594	0.278065	0.940767
63	ItfLEA14	ItbLEA16	1.37792	1.25487	1.09806
64	ItfLEA16	ItbLEA17	0	0.135503	0
65	ItfLEA12	ItbLEA59	0.199095	1.10083	0.18086
66	ItfLEA57	ItbLEA25	1.48336	1.24559	1.19089
67	ItfLEA58	ItbLEA26	1.09677	0.508796	2.15562
68	ItfLEA58	ItbLEA48	1.30564	0.687851	1.89814
69	ItfLEA60	ItbLEA67	0.00706719	0.0798094	0.0885508
70	ItfLEA57	ItbLEA65	0.0134157	0	0
71	ItfLEA59	ItbLEA70	0.00697679	0.018751	0.372076
72	ItfLEA58	ItbLEA72	0.0137461	0.119856	0.114689
73	ItfLEA27	ItbLEA9	2.0489	1.06841	1.91771
74	ItfLEA27	ItbLEA31	0.00662622	0.0633065	0.104669
75	ItfLEA27	ItbLEA57	1.78773	1.33761	1.33652
76	ItfLEA26	ItbLEA29	0.0132894	0.0206199	0.644495
77	ItfLEA25	ItbLEA28	0	0.0353006	0
78	ItfLEA25	ItbLEA60	1.05841	0	0
79	ItfLEA35	ItbLEA20	1.70124	0.797171	2.13409
80	ItfLEA33	ItbLEA37	0	1.66363	0
81	ItfLEA35	ItbLEA38	0.822322	0.590999	1.39141
82	ItfLEA28	ItbLEA33	0.665862	0.535362	1.24376
84	ItfLEA30	ItbLEA36	0.669888	0.781545	0.857133
85	ItfLEA29	ItbLEA35	0.0138893	0	0
86	ItfLEA31	ItbLEA34	1.01688	0.603147	1.68595
87	ItfLEA31	ItbLEA67	0.961669	0.387067	2.4845
88	ItfLEA41	ItbLEA3	0	0.976231	0
89	ItfLEA41	ItbLEA26	0.494597	0.637221	0.776179
90	ItfLEA36	ItbLEA39	0	0.0203402	0
91	ItfLEA37	ItbLEA43	0.195833	0.265497	0.737608
92	ItfLEA38	ItbLEA44	0.892504	1.46359	0.609805
93	ItfLEA39	ItbLEA45	1.02414	1.08332	0.945367
94	ItfLEA40	ItbLEA47	0.0337515	0.108492	0.311096
95	ItfLEA41	ItbLEA48	0	0.0949884	0
96	ItfLEA42	ItbLEA50	0.00647952	0.0220604	0.293717
97	ItfLEA37	ItbLEA42	0.186723	0.296218	0.630358
98	ItfLEA39	ItbLEA55	2.31926	2.00459	1.15697
99	ItfLEA40	ItbLEA61	1.73343	1.58488	1.09373
100	ItfLEA41	ItbLEA74	2.04559	0.563637	3.62927

## Sheet: Itb-In
Table S3.4 Ka/Ka within I.triloba and I.nil
NO.	ItbLEA genes	InLEA genes	Ka	Ks	Ka/Ks
1	ItbLEA57	InLEA1	1.30716	2.19736	0.594878
2	ItbLEA58	InLEA12	0	2.41688	0
3	ItbLEA56	InLEA19	0	1.77738	0
4	ItbLEA56	InLEA25	3.26417	2.18871	1.49137
5	ItbLEA56	InLEA40	0.235266	0.470844	0.499669
6	ItbLEA57	InLEA41	0.594486	0.736559	0.807113
7	ItbLEA58	InLEA42	0	0	0
8	ItbLEA55	InLEA15	0.63334	0.608198	1.04134
9	ItbLEA54	InLEA25	0.921924	1.24679	0.739441
10	ItbLEA55	InLEA26	0.604088	0.621241	0.972389
11	ItbLEA54	InLEA28	0.143783	0.387637	0.370923
12	ItbLEA52	InLEA29	0	0	0
13	ItbLEA9	InLEA1	1.37651	1.26091	1.09168
14	ItbLEA10	InLEA11	0.354748	0.351181	1.01016
15	ItbLEA11	InLEA10	0.75235	2.14734	0.350363
16	ItbLEA8	InLEA12	0	0	0
17	ItbLEA13	InLEA9	0.591155	0.74054	0.798276
18	ItbLEA9	InLEA41	1.25776	0.602775	2.08662
19	ItbLEA8	InLEA42	1.6312	0	0
20	ItbLEA64	InLEA53	0	0.275794	0
21	ItbLEA63	InLEA55	0	4.30965	0
22	ItbLEA5	InLEA44	0.291925	0	0
23	ItbLEA3	InLEA43	1.66588	0.35968	4.63157
24	ItbLEA3	InLEA50	3.88211	0.907378	4.27838
25	ItbLEA4	InLEA57	0.781545	0.584317	1.33754
26	ItbLEA5	InLEA58	0	0	0
27	ItbLEA7	InLEA59	0.0206553	0.0976989	0.211418
28	ItbLEA2	InLEA56	0.0391515	0.22541	0.17369
29	ItbLEA3	InLEA17	3.43012	0.710228	4.82961
30	ItbLEA62	InLEA19	3.1226	1.49938	2.08259
31	ItbLEA59	InLEA20	0	0.192127	0
32	ItbLEA60	InLEA21	0.0337135	0.195912	0.172085
33	ItbLEA61	InLEA22	0.0339681	0.108623	0.312715
34	ItbLEA62	InLEA25	0.062894	0.0539154	1.16653
35	ItbLEA62	InLEA28	0.84355	0	0
36	ItbLEA62	InLEA40	0	2.9535	0
37	ItbLEA26	InLEA43	0	0.300845	0
38	ItbLEA21	InLEA48	0	0.0858078	0
39	ItbLEA23	InLEA52	0.0107336	0.170949	0.0627885
40	ItbLEA26	InLEA50	0.0566842	0.036043	1.57268
41	ItbLEA25	InLEA51	0.739964	1.3728	0.539019
42	ItbLEA22	InLEA49	0.414475	0.470801	0.880362
43	ItbLEA26	InLEA56	0.963368	0.46383	2.07698
44	ItbLEA20	InLEA62	1.72995	0.452631	3.82199
45	ItbLEA26	InLEA17	0.649172	0.727458	0.892385
46	ItbLEA25	InLEA33	1.4984	1.91478	0.782544
47	ItbLEA26	InLEA34	1.83776	5.17555	0.355085
48	ItbLEA74	InLEA43	1.82521	0.346968	5.26046
49	ItbLEA76	InLEA44	0.010545	0	0
50	ItbLEA77	InLEA45	0.884803	0.823959	1.07384
51	ItbLEA74	InLEA50	1.42036	0.973459	1.45908
52	ItbLEA76	InLEA58	0.261191	0	0
53	ItbLEA74	InLEA56	2.18214	0.695902	3.13571
54	ItbLEA74	InLEA17	1.90811	0.753733	2.53154
56	ItbLEA15	InLEA3	0.150607	0.262695	0.573314
57	ItbLEA16	InLEA4	0.760317	0.585119	1.29942
58	ItbLEA17	InLEA5	0	0.85174	0
59	ItbLEA18	InLEA7	0.571209	0.44084	1.29573
60	ItbLEA14	InLEA20	0.236379	1.2215	0.193515
61	ItbLEA19	InLEA24	1.74021	0.854576	2.03635
62	ItbLEA65	InLEA51	0.311102	1.63161	0.190671
63	ItbLEA65	InLEA33	1.78066	0	0
64	ItbLEA67	InLEA31	1.09485	0.465291	2.35304
65	ItbLEA72	InLEA34	1.28236	0.890968	1.43929
66	ItbLEA70	InLEA35	0.0358634	0.0606391	0.591424
67	ItbLEA73	InLEA38	0.504747	1.44178	0.350085
68	ItbLEA31	InLEA1	1.86713	0.929315	2.00915
69	ItbLEA31	InLEA41	1.18017	1.1248	1.04922
70	ItbLEA29	InLEA46	0.748111	0.341442	2.19103
71	ItbLEA28	InLEA47	0.0493498	0.0873714	0.564827
72	ItbLEA37	InLEA60	2.05398	0	0
73	ItbLEA38	InLEA62	0.818505	0.841607	0.97255
74	ItbLEA33	InLEA37	0	1.54379	0
75	ItbLEA36	InLEA38	0.15748	0.23689	0.664781
76	ItbLEA48	InLEA43	0	0.590899	0
77	ItbLEA48	InLEA50	0.591882	0.999413	0.59223
78	ItbLEA39	InLEA13	3.45012	1.63743	2.10703
79	ItbLEA44	InLEA14	1.21054	1.56757	0.772237
80	ItbLEA45	InLEA15	0	0.0727843	0
81	ItbLEA46	InLEA16	2.58004	2.46305	1.0475
82	ItbLEA48	InLEA17	0.0107916	0.267506	0.0403413
84	ItbLEA50	InLEA18	0.15783	0.317327	0.497373
85	ItbLEA51	InLEA19	0.0565239	0.114874	0.492053
86	ItbLEA51	InLEA25	3.29312	3.72959	0.882972
87	ItbLEA45	InLEA26	1.42635	1.30578	1.09233
88	ItbLEA51	InLEA40	2.66918	0	0

## Sheet: In-Ip
Table S3.5 Ka/Ka within I. nil and I. purpurea
NO.	InLEA genes	IpLEA genes	Ka	Ks	Ka/Ks
1	InLEA41	IpLEA2	1.29674	1.17771	1.10107
2	InLEA42	IpLEA13	2.32921	2.08876	1.11512
3	InLEA40	IpLEA22	0	0	0
4	InLEA40	IpLEA42	0.0134382	0.0430225	0.312353
5	InLEA42	IpLEA44	2.3287	1.70409	1.36653
6	InLEA34	IpLEA56	2.76937	0	0
7	InLEA30	IpLEA32	0	1.48838	0
8	InLEA32	IpLEA37	0	0.0189284	0
9	InLEA33	IpLEA34	1.85131	0	0
10	InLEA34	IpLEA35	2.23699	4.36283	0.512737
11	InLEA35	IpLEA36	2.44394	1.27806	1.91222
12	InLEA31	IpLEA33	0	0.741619	0
13	InLEA30	IpLEA38	1.83602	2.98794	0.614477
14	InLEA38	IpLEA32	1.49477	0	0
15	InLEA38	IpLEA38	0	0	0
16	InLEA24	IpLEA8	2.42376	0	0
17	InLEA20	IpLEA4	0.190676	1.00617	0.189507
18	InLEA25	IpLEA22	0	1.75841	0
19	InLEA21	IpLEA25	1.92026	2.39202	0.802779
20	InLEA22	IpLEA26	0	0	0
21	InLEA24	IpLEA28	1.88857	1.99469	0.946801
22	InLEA25	IpLEA27	0.0585663	0.123227	0.475271
23	InLEA25	IpLEA30	2.08481	1.1411	1.82702
24	InLEA25	IpLEA42	0	1.20283	0
25	InLEA26	IpLEA17	1.5056	1.52766	0.985559
26	InLEA28	IpLEA27	0.877489	1.96634	0.446254
27	InLEA29	IpLEA29	2.1041	0.941386	2.23511
28	InLEA26	IpLEA31	0.422441	0.495178	0.85311
29	InLEA28	IpLEA30	0.544453	0	0
30	InLEA10	IpLEA11	2.56265	2.42901	1.05502
31	InLEA11	IpLEA12	0	1.85338	0
32	InLEA12	IpLEA13	0	0	0
33	InLEA9	IpLEA10	27.0327	0	0
34	InLEA12	IpLEA44	4.67138	1.82984	2.55289
35	InLEA17	IpLEA46	1.29011	0.613733	2.10208
36	InLEA17	IpLEA56	2.04108	0.470801	4.33534
37	InLEA13	IpLEA14	2.49378	0	0
38	InLEA14	IpLEA16	1.67184	1.30434	1.28175
39	InLEA15	IpLEA17	0.400259	0.44084	0.907946
40	InLEA16	IpLEA18	0.386696	0.539643	0.716577
41	InLEA17	IpLEA20	0.537494	0.282725	1.90112
42	InLEA18	IpLEA21	0.51986	0	0
43	InLEA19	IpLEA22	2.36304	2.89817	0.815355
44	InLEA15	IpLEA31	1.98861	1.92742	1.03174
45	InLEA19	IpLEA42	2.3827	1.39272	1.71082
46	InLEA1	IpLEA2	0.0206672	0.0404138	0.51139
47	InLEA1	IpLEA43	2.22734	1.47093	1.51424
48	InLEA7	IpLEA1	1.22398	0	0
49	InLEA7	IpLEA9	0.847025	0.607882	1.3934
50	InLEA2	IpLEA4	0	0.08313	0
51	InLEA3	IpLEA5	0.0209804	0.0845966	0.248005
52	InLEA4	IpLEA6	0.0133337	0.0441304	0.302143
53	InLEA5	IpLEA7	1.82957	0.791978	2.31013
54	InLEA6	IpLEA8	2.10186	0	0
56	InLEA6	IpLEA28	1.43668	4.7145	0.304736
57	InLEA43	IpLEA46	0	0.568307	0
58	InLEA44	IpLEA48	1.17646	1.34382	0.875461
59	InLEA45	IpLEA49	0.772712	0.523423	1.47627
60	InLEA43	IpLEA56	0	0.567405	0
61	InLEA44	IpLEA66	1.24345	1.15494	1.07663
62	InLEA46	IpLEA50	1.44511	1.90463	0.758734
63	InLEA47	IpLEA51	1.38209	0	0
64	InLEA50	IpLEA47	0.653732	0.555129	1.17762
65	InLEA48	IpLEA53	1.8546	1.85083	1.00204
66	InLEA52	IpLEA59	0	3.21784	0
67	InLEA50	IpLEA56	1.60533	0.450975	3.55969
68	InLEA49	IpLEA54	0	0	0
69	InLEA50	IpLEA20	1.36407	0.545992	2.49834
70	InLEA50	IpLEA35	1.01245	0.414636	2.44177
71	InLEA51	IpLEA34	1.36979	1.04467	1.31121
72	InLEA53	IpLEA60	1.96482	1.29629	1.51572
73	InLEA55	IpLEA61	1.85348	1.66766	1.11143
74	InLEA56	IpLEA46	1.30729	0.551721	2.36947
75	InLEA56	IpLEA56	2.02687	0.570131	3.5551
76	InLEA57	IpLEA65	0	0	0
77	InLEA58	IpLEA66	0	0	0
78	InLEA59	IpLEA67	2.63468	3.44634	0.764485
79	InLEA56	IpLEA63	0.645884	0.195724	3.29998
80	InLEA62	IpLEA52	4.33556	0.726419	5.96839
81	InLEA60	IpLEA68	1.30893	0	0
82	InLEA62	IpLEA70	1.81717	0.580313	3.13136

## Sheet: Ip-Ic
Table S3.6 Ka/Ka within I. purpurea and I. cairica
NO.	IpLEA genes	IcLEA genes	Ka	Ks	Ka/Ks
1	IpLEA70	IcLEA1	1.22866	0	0
2	IpLEA68	IcLEA51	2.26966	0.885039	2.56447
3	IpLEA70	IcLEA53	3.62124	0	0
4	IpLEA67	IcLEA11	0	0	0
5	IpLEA66	IcLEA12	0.618687	0	0
6	IpLEA64	IcLEA13	1.2923	0.801161	1.61303
7	IpLEA63	IcLEA14	0.373203	0.338144	1.10368
8	IpLEA66	IcLEA49	0.649395	0	0
9	IpLEA61	IcLEA44	1.69957	0	0
10	IpLEA60	IcLEA46	1.23062	1.33054	0.924898
11	IpLEA55	IcLEA4	1.55902	1.5793	0.987159
12	IpLEA56	IcLEA5	1.21809	0.255923	4.7596
13	IpLEA58	IcLEA8	0.909578	0.533407	1.70522
14	IpLEA59	IcLEA9	2.36038	0	0
15	IpLEA52	IcLEA1	1.45104	2.12491	0.68287
16	IpLEA53	IcLEA2	1.89382	1.92371	0.984461
17	IpLEA54	IcLEA3	0	0	0
18	IpLEA56	IcLEA14	1.95824	0.613148	3.19375
19	IpLEA56	IcLEA26	1.97633	0.560225	3.52774
20	IpLEA56	IcLEA48	1.62547	0.523589	3.10448
21	IpLEA52	IcLEA53	2.14326	0	0
22	IpLEA56	IcLEA68	1.67164	0.428917	3.89734
23	IpLEA55	IcLEA70	1.36206	1.67495	0.813198
24	IpLEA50	IcLEA42	2.04168	1.35995	1.50129
25	IpLEA51	IcLEA43	2.4538	1.07248	2.28798
26	IpLEA46	IcLEA5	1.83203	0.35929	5.09903
27	IpLEA46	IcLEA13	1.59438	0.510898	3.12074
28	IpLEA47	IcLEA14	0.197497	0.472424	0.418051
29	IpLEA46	IcLEA26	1.24647	0.568614	2.19213
30	IpLEA46	IcLEA47	0.060032	0.188486	0.318496
31	IpLEA47	IcLEA48	0.0741761	0.187376	0.395867
32	IpLEA48	IcLEA49	1.09023	0	0
33	IpLEA49	IcLEA50	0.944755	0.0447894	21.0933
34	IpLEA10	IcLEA34	2.40584	0	0
35	IpLEA13	IcLEA29	2.30191	0	0
36	IpLEA12	IcLEA31	2.70671	1.90162	1.42337
37	IpLEA11	IcLEA33	0	2.34152	0
38	IpLEA13	IcLEA61	0	3.58853	0
39	IpLEA5	IcLEA17	0.362129	0.590536	0.613222
40	IpLEA6	IcLEA18	1.3822	0.845389	1.63499
41	IpLEA7	IcLEA19	0.00688078	0.126348	0.0544588
42	IpLEA8	IcLEA16	1.97283	3.45432	0.571119
43	IpLEA4	IcLEA36	0.180834	1.11003	0.162909
44	IpLEA8	IcLEA41	0	0	0
45	IpLEA28	IcLEA16	4.10792	2.20994	1.85884
46	IpLEA27	IcLEA21	1.39672	0.73423	1.9023
47	IpLEA26	IcLEA25	1.5003	1.10518	1.35752
48	IpLEA27	IcLEA28	0	1.37848	0
49	IpLEA23	IcLEA35	0	3.25556	0
50	IpLEA25	IcLEA37	1.13849	1.25187	0.909433
51	IpLEA26	IcLEA38	1.77092	0	0
52	IpLEA27	IcLEA40	0.040482	0.060334	0.670965
53	IpLEA28	IcLEA41	0	0	0
54	IpLEA25	IcLEA43	1.91718	0	0
56	IpLEA20	IcLEA5	2.00923	0.512292	3.92204
57	IpLEA20	IcLEA13	0	0.446406	0
58	IpLEA17	IcLEA22	1.517	1.66002	0.913846
59	IpLEA15	IcLEA23	0	2.78518	0
60	IpLEA18	IcLEA24	0.183796	0.302829	0.606931
61	IpLEA19	IcLEA25	0	0	0
62	IpLEA20	IcLEA26	0.408075	0.424611	0.961056
63	IpLEA21	IcLEA27	0.476992	0	0
64	IpLEA22	IcLEA28	0.380286	0.250526	1.51795
65	IpLEA19	IcLEA38	1.44291	3.68449	0.391617
66	IpLEA22	IcLEA40	0	1.19488	0
67	IpLEA20	IcLEA48	0.23853	0.416947	0.572087
68	IpLEA22	IcLEA64	2.08755	1.37871	1.51413
69	IpLEA37	IcLEA4	1.35909	0	0
70	IpLEA35	IcLEA5	0	0.284497	0
71	IpLEA34	IcLEA7	0	0.818277	0
72	IpLEA35	IcLEA26	1.66759	0.524081	3.18194
73	IpLEA36	IcLEA57	1.79704	1.24826	1.43963
74	IpLEA33	IcLEA55	1.92982	0.423717	4.5545
75	IpLEA33	IcLEA66	1.6946	0.390259	4.34224
76	IpLEA34	IcLEA67	1.53166	0.564252	2.7145
77	IpLEA35	IcLEA68	0.954815	0.436756	2.18615
78	IpLEA36	IcLEA69	2.00981	2.12491	0.945833
79	IpLEA37	IcLEA70	0.0863745	0.120459	0.717048
80	IpLEA32	IcLEA65	0	0	0
81	IpLEA30	IcLEA21	0	1.1185	0
82	IpLEA31	IcLEA22	0.707317	0.81347	0.869506
84	IpLEA29	IcLEA20	2.20199	0	0
85	IpLEA30	IcLEA40	0	1.99694	0
86	IpLEA42	IcLEA28	1.51162	1.15385	1.31006
87	IpLEA44	IcLEA29	3.99079	0	0
88	IpLEA42	IcLEA40	2.53136	2.11258	1.19823
89	IpLEA44	IcLEA61	1.76292	0	0
90	IpLEA43	IcLEA62	1.95802	1.02925	1.90237
91	IpLEA42	IcLEA64	0.422646	0.630414	0.670425
92	IpLEA45	IcLEA60	0.534882	0.367161	1.45681
93	IpLEA38	IcLEA56	2.02995	1.31366	1.54526
94	IpLEA39	IcLEA55	0	1.44672	0
95	IpLEA40	IcLEA54	1.21451	0.593396	2.04671
96	IpLEA38	IcLEA65	2.95584	2.45313	1.20493
97	IpLEA2	IcLEA30	0.558483	0.949679	0.588075
98	IpLEA2	IcLEA58	0.982051	0.663688	1.47969
99	IpLEA3	IcLEA59	0.0134082	0.0787608	0.170239
100	IpLEA2	IcLEA62	1.60334	1.13475	1.41295

## Sheet: Ic-Ia
Table S3.7 Ka/Ka within I. cairica and I. aquatica
NO.	IcLEA genes	IaLEA genes	Ka	Ks	Ka/Ks
1	IcLEA36	IaLEA17	0	0.309154	0
2	IcLEA37	IaLEA18	0	0.279695	0
3	IcLEA38	IaLEA20	0.0651699	0.0735282	0.886325
4	IcLEA39	IaLEA21	1.5188	0.838551	1.81122
5	IcLEA40	IaLEA22	2.36608	2.40264	0.984784
6	IcLEA41	IaLEA23	0	0	0
7	IcLEA36	IaLEA30	0.476496	1.19752	0.397901
8	IcLEA41	IaLEA26	0	0	0
9	IcLEA40	IaLEA32	1.37975	0.80638	1.71104
10	IcLEA38	IaLEA37	1.5763	1.47063	1.07186
11	IcLEA40	IaLEA34	0	1.33001	0
12	IcLEA37	IaLEA48	1.35358	2.14454	0.631176
13	IcLEA40	IaLEA71	0	1.61303	0
14	IcLEA42	IaLEA49	1.1224	0.912296	1.2303
15	IcLEA43	IaLEA48	0	0.1683	0
16	IcLEA46	IaLEA50	0.0400095	0.135196	0.295936
17	IcLEA45	IaLEA51	0.0754105	0.206302	0.365534
18	IcLEA44	IaLEA52	0.08202	0.146808	0.558687
19	IcLEA9	IaLEA1	0.0461684	0.0790204	0.58426
20	IcLEA8	IaLEA2	0.0250197	0.221786	0.11281
21	IcLEA7	IaLEA3	1.19525	1.32734	0.900485
22	IcLEA5	IaLEA4	1.74483	0.385769	4.52298
23	IcLEA4	IaLEA6	0.0393791	0.12425	0.316934
24	IcLEA3	IaLEA7	0.00744423	0.140597	0.0529472
25	IcLEA2	IaLEA8	0.0225299	0.0533558	0.422257
26	IcLEA1	IaLEA9	0.0236862	0.06928	0.341891
27	IcLEA5	IaLEA11	2.02725	0.471086	4.30336
28	IcLEA5	IaLEA36	2.05391	0.533244	3.85173
29	IcLEA5	IaLEA59	1.99589	0.577581	3.4556
30	IcLEA7	IaLEA64	1.19202	1.33505	0.892868
31	IcLEA5	IaLEA65	1.46613	0.451441	3.24767
32	IcLEA4	IaLEA67	1.82598	1.8097	1.009
33	IcLEA1	IaLEA74	0.460233	0.781971	0.588556
34	IcLEA13	IaLEA4	1.59432	0.408226	3.90549
35	IcLEA11	IaLEA14	0.0104897	0.0379828	0.276169
36	IcLEA12	IaLEA15	0.0307145	0.0907908	0.338299
37	IcLEA14	IaLEA11	0.0310523	0.127969	0.242655
38	IcLEA13	IaLEA12	1.40111	0.869951	1.61057
39	IcLEA13	IaLEA36	2.76276	0.50815	5.4369
40	IcLEA13	IaLEA58	1.6088	0.529069	3.04082
41	IcLEA14	IaLEA59	0.164988	0.415296	0.397278
42	IcLEA12	IaLEA60	0.361401	2.5792	0.140121
43	IcLEA16	IaLEA23	3.2777	1.27144	2.57795
44	IcLEA16	IaLEA26	0.0148704	0.143981	0.10328
45	IcLEA19	IaLEA28	0.00777209	0.0285749	0.27199
46	IcLEA17	IaLEA29	0.23051	0.700393	0.329116
47	IcLEA21	IaLEA22	1.49543	0	0
48	IcLEA21	IaLEA32	0.0547831	0.160611	0.341092
49	IcLEA22	IaLEA33	1.05056	0.619942	1.69461
50	IcLEA22	IaLEA39	1.59954	1.59305	1.00408
51	IcLEA26	IaLEA4	0.445382	0.516854	0.861717
52	IcLEA26	IaLEA11	0.11404	0.403391	0.282704
53	IcLEA28	IaLEA22	2.5146	1.57326	1.59834
54	IcLEA27	IaLEA35	1.59711	0	0
56	IcLEA26	IaLEA36	0.0151139	0.135503	0.111539
57	IcLEA25	IaLEA37	0.0936809	0.0124743	7.50992
58	IcLEA24	IaLEA38	3.87029	0	0
59	IcLEA23	IaLEA42	0.045711	0.0851979	0.536528
60	IcLEA28	IaLEA34	0.564921	0.713761	0.79147
61	IcLEA26	IaLEA59	0.110963	0.267363	0.415027
62	IcLEA26	IaLEA65	1.40662	0.706447	1.99113
63	IcLEA28	IaLEA71	4.99735	1.70151	2.937
64	IcLEA30	IaLEA24	1.37888	1.39993	0.984957
65	IcLEA29	IaLEA44	2.37629	0	0
66	IcLEA30	IaLEA45	0.611587	0.744534	0.821437
67	IcLEA33	IaLEA46	0.994908	3.19316	0.311575
68	IcLEA34	IaLEA47	1.29394	1.79942	0.719088
69	IcLEA29	IaLEA69	1.96506	3.34943	0.586685
70	IcLEA30	IaLEA70	1.28266	1.27522	1.00584
71	IcLEA47	IaLEA4	1.32964	0.355477	3.74044
72	IcLEA48	IaLEA11	0.198721	0.437298	0.454428
73	IcLEA47	IaLEA12	1.78771	0.547715	3.26394
74	IcLEA49	IaLEA15	0.344362	0	0
75	IcLEA48	IaLEA36	0.140036	0.295744	0.473503
76	IcLEA47	IaLEA58	0.0307145	0.104289	0.294512
77	IcLEA48	IaLEA59	0.0428967	0.172948	0.248033
78	IcLEA49	IaLEA60	0.00731713	0.0303072	0.241432
79	IcLEA50	IaLEA61	0.140427	0.198598	0.707089
80	IcLEA53	IaLEA9	0.470675	0.793399	0.593239
81	IcLEA51	IaLEA72	0.914753	0.961503	0.951378
82	IcLEA53	IaLEA74	0.0153262	0.10142	0.151116
84	IcLEA54	IaLEA53	0.0490304	0.113209	0.433097
85	IcLEA55	IaLEA54	1.03904	0.634385	1.63788
86	IcLEA56	IaLEA55	0.0476351	0.0230787	2.06402
87	IcLEA57	IaLEA56	0.0944102	0.0411062	2.29674
88	IcLEA57	IaLEA66	1.19323	1.10661	1.07827
89	IcLEA58	IaLEA24	1.26755	0.638477	1.98526
90	IcLEA58	IaLEA45	0.758617	0.618347	1.22685
91	IcLEA58	IaLEA70	1.36193	1.20522	1.13003
92	IcLEA62	IaLEA24	1.15954	1.19371	0.971376
93	IcLEA64	IaLEA34	1.99994	1.31462	1.5213
94	IcLEA61	IaLEA44	0.446304	0.97263	0.458863
95	IcLEA62	IaLEA45	1.33651	0.739631	1.80699
96	IcLEA60	IaLEA68	0.0391734	0.0732289	0.534945
97	IcLEA61	IaLEA69	0.0233785	0.0720554	0.324452
98	IcLEA62	IaLEA70	0.600211	0.788797	0.76092
99	IcLEA64	IaLEA71	0.0152193	0.050123	0.303639
100	IcLEA67	IaLEA3	1.36083	0.850024	1.60093
101	IcLEA68	IaLEA4	0.373816	0.330293	1.13177
102	IcLEA70	IaLEA6	1.19809	1.8364	0.65241
103	IcLEA65	IaLEA55	0.901031	0.973184	0.925859
104	IcLEA69	IaLEA56	1.18548	1.33613	0.887251
105	IcLEA65	IaLEA62	0.0369179	0.0116961	3.15642
106	IcLEA66	IaLEA63	0.0503333	0.0430998	1.16783
107	IcLEA67	IaLEA64	1.18918	1.0188	1.16724
108	IcLEA68	IaLEA65	0.901898	0.346324	2.6042
109	IcLEA69	IaLEA66	0.00793658	0.164721	0.0481818
110	IcLEA70	IaLEA67	0.49552	0.340284	1.4562
