# Supplementary material for: Comparative analysis of the LEA gene family in seven Ipomoea species, focuses on sweet potato (Ipomoea batatas L.)
Source: BMC Plant Biol. 2024 Dec 26;24:1256. doi: 10.1186/s12870-024-05981-x (PMC11670493; doi:10.1186/s12870-024-05981-x)
Supplement: Supplementary file 1 — Supplementary Material 1. [file 12870_2024_5981_MOESM1_ESM.zip › Supplementary table/Table S4 Primer sequence.xlsx]

## Sheet: Sheet1
Table S4 RT-qPCR primer sequences
Primer name	Sequence
IbLEA10-F	ATGTGTAGTCGCCACCGTTT
IbLEA10-R	GGGTGACTTGGGCTTGAAGA
IbLEA15-F	TCCGAGCCGAAAACCCTAAC
IbLEA15-R	GGCAATGCACCCTCACAAAG
IbLEA19-F	CAAGTCTACCCACCACGACG
IbLEA19-R	TTGTCGCTGGCTGTTCTCTT
IbLEA20-F	CATGAAGCCAAAGCGCGTC
IbLEA20-R	CTGCCGCCGGATAAAGATGA
IbLEA26-F	TAATACCCATGCGGAGCGTG
IbLEA26-R	GGGCTTGGGCTTTTGAATGT
IbLEA27-F	GTTCGTCCAGAGGTGCGAA
IbLEA27-R	TGCAGTTGAAGAGACAGCCG
IbLEA32-F	CTACAGGCCACATGAAACAGC
IbLEA32-R	ATCCCCTTCTTCCTCCTTCCG
IbLEA35-F	TTTCCGTCTCCGTGTTCTCC
IbLEA35-R	TTTCAGCGCGGTAGTGTTCT
IbLEA43-F	CCCAATACGTCTCCGTCCAG
IbLEA43-R	GGGGATGAACATGAAGCCGA
IbLEA46-F	AACAGGGTGGGTTCTTGGAC
IbLEA46-R	CCGAACCCGATTGTCTCCTC
IbLEA59-F	TTTACGTTCTCTACCGCCCG
IbLEA59-R	GCGGAGAGGTTGAATTGGGA
IbLEA61-F	CACTACTATCCGCCTCCCCA
IbLEA61-R	ACGTACTGGACGCCGACT
IbLEA63-F	AAGGTAGACACTGGGACGAGG
IbLEA63-R	TCCACCACCATTCCCACTCT
IbLEA64-F	ATACCGTTCGGGAATACGCC
IbLEA64-R	CGCTGGGAGAGCTGGTATTT
IbLEA73-F	ATACGACCGCATCACGGTTT
IbLEA73-R	CGTAGTGTTCTCAGTGCCGT
IbARF-F	CTTTGCCAAGAAGGAGATGC
IbARF-R	TCTTGTCCTGACCACCAACA
