# Supplementary material for: Comparative analysis of the LEA gene family in seven Ipomoea species, focuses on sweet potato (Ipomoea batatas L.)
Source: BMC Plant Biol. 2024 Dec 26;24:1256. doi: 10.1186/s12870-024-05981-x (PMC11670493; doi:10.1186/s12870-024-05981-x)
Supplement: Supplementary file 1 — Supplementary Material 1. [file 12870_2024_5981_MOESM1_ESM.zip › Supplementary table/Table S5 FPKM Values of Sweet Potato Under Low Potassium Stress.xlsx]

## Sheet: Sheet2
Table S5 FPKM Values of Sweet Potato Under Low Potassium Stress
gene ID	gene name	NZ1-CK	NZ1-LK	Xu32-CK	Xu32-LK
g964	IbLEA1	0.41305	1.61725	0.777023	2.4922
g3853	IbLEA2	0.694769	0.888285	0.601935	1.18471
g4527	IbLEA3	1.02356	1.51673	2.00593	2.06616
g4528	IbLEA4	0.783094	1.20038	1.20078	1.41422
g4551	IbLEA5	2.93311	2.04729	1.26972	1.64223
g4604	IbLEA6	4.24162	3.29581	1.75209	2.67183
g5376	IbLEA7	0.880488	0.350895	0.136105	0.248094
g7133	IbLEA8	0	0	0.0686313	0.172661
g9356	IbLEA9	94.9044	194.298	93.791	154.102
g9420	IbLEA10	5.90364	6.38646	3.68685	6.54318
g9473	IbLEA11	387.799	417.051	206.812	299.411
g10340	IbLEA12	0.80194	0.742998	0.091633	0.270918
g10364	IbLEA13	1.61138	1.07914	0.607538	0.891712
g10614	IbLEA14	56.9376	71.7948	107.061	71.7167
g10997	IbLEA15	101.324	77.2141	118.298	225.208
g11120	IbLEA16	46.3707	34.5947	40.8836	33.114
g11123	IbLEA17	0.116545	1.03553	0.159999	0.488269
g13126	IbLEA18	0	0	0	0
g13555	IbLEA19	0.461565	2.34934	0.0798877	2.12315
g14806	IbLEA20	10.0781	6.61438	11.9181	8.40176
g17217	IbLEA21	27.5481	53.4845	49.2095	80.444
g18034	IbLEA22	0.997461	0.615272	0.306664	1.2843
g18344	IbLEA23	1.52288	2.17871	1.75872	2.93014
g19622	IbLEA24	3.1308	1.25192	2.63077	3.31426
g24090	IbLEA25	593.167	738.36	381.196	673.222
g24975	IbLEA26	12.4998	18.012	11.4392	18.301
g25072	IbLEA27	10.2775	13.8422	9.02258	15.2271
g25999	IbLEA28	0	0	0.0495723	0
g27244	IbLEA29	0	0.157542	0	0.33339
g28950	IbLEA30	0.23649	0.166337	0	0
g29027	IbLEA31	0	0	0	0
g29354	IbLEA32	7.64257	15.5764	7.11937	27.6821
g29596	IbLEA33	143.424	195.875	93.9254	204.656
g30338	IbLEA34	0.846143	0.747176	0.486056	1.74581
g31338	IbLEA35	1.10395	1.97172	1.67008	2.90524
g31408	IbLEA36	3.81964	3.04768	3.13962	2.48798
g34445	IbLEA37	1.55126	1.30696	1.33527	1.46724
g35170	IbLEA38	77.4009	115.335	133.4	199.685
g38137	IbLEA39	1.72699	1.64092	1.89085	1.8595
g38145	IbLEA40	0	0	0	0
g38548	IbLEA41	128.868	249.758	193.625	332.231
g38549	IbLEA42	27.7985	39.0117	41.3196	78.139
g39298	IbLEA43	1.30251	2.01809	1.95279	4.12847
g41415	IbLEA44	36.5934	53.1892	71.696	103.477
g41441	IbLEA45	58.508	68.4622	73.4882	100.694
g42477	IbLEA46	133.125	197.004	153.187	241.769
g43019	IbLEA47	0.0818063	0.585343	0.0606113	0.151971
g43292	IbLEA48	0	0	0	0
g43885	IbLEA49	0.643586	0.920864	1.51202	1.97394
g47470	IbLEA50	0	0	0	0
g47771	IbLEA51	7.67281	6.19744	3.65491	5.50713
g49816	IbLEA52	14.1257	9.50231	8.89348	5.90215
g51121	IbLEA53	2.77759	3.52179	3.78556	3.23447
g51468	IbLEA54	0.741183	1.35403	0.402609	0.690874
g53925	IbLEA55	0.699723	1.54655	0.869249	1.94438
g54690	IbLEA56	0	0	0	0
g55149	IbLEA57	0	0	0.102226	0
g55150	IbLEA58	12.7956	6.12428	24.9862	2.50949
g55227	IbLEA59	65.2413	80.4748	84.4232	144.481
g55308	IbLEA60	6.03891	4.87059	2.35881	2.68981
g55474	IbLEA61	2.95842	4.73611	2.2271	4.19668
g56888	IbLEA62	9.54481	14.8116	14.8888	22.4559
g58024	IbLEA63	0.543212	0.581759	0.820843	0.784647
g58263	IbLEA64	13.9715	44.0045	10.1236	27.1947
g58764	IbLEA65	0	0	0.550704	0.577075
g59305	IbLEA66	3.44635	2.48014	2.02214	2.17929
g59306	IbLEA67	1.36871	1.2288	0.709743	1.07882
g59467	IbLEA68	2.61364	4.77295	2.09463	3.51139
g59759	IbLEA69	0.292457	0.364797	0.211307	0.317986
g59834	IbLEA70	0.605099	1.10084	0.154311	0.428802
g59877	IbLEA71	33.1723	34.7559	4.54699	6.04844
g60680	IbLEA72	1.20319	1.24927	0.739849	0.847238
g60989	IbLEA73	1.59009	3.30688	0.873417	4.43423
