# Supplementary material for: Comparative analysis of the LEA gene family in seven Ipomoea species, focuses on sweet potato (Ipomoea batatas L.)
Source: BMC Plant Biol. 2024 Dec 26;24:1256. doi: 10.1186/s12870-024-05981-x (PMC11670493; doi:10.1186/s12870-024-05981-x)
Supplement: Supplementary file 1 — Supplementary Material 1. [file 12870_2024_5981_MOESM1_ESM.zip › Supplementary table/Table S6 FPKM Values of Sweet Potato Under Different Hormonal Treatments .xlsx]

## Sheet: Sheet3
Table S6 FPKM Values of Sweet Potato Under Different Hormonal Treatments
gene ID	gene name	FR	ABA-FR	SA-FR	MeJA-FR	Stem	ABA-Stem	SA-Stem	MeJA-Stem	Leaf	ABA-Leaf	SA-Leaf	MeJA-Leaf
g964	IbLEA1	0	0	0	0	0	0	0	0	0	0	0	0.415525
g3853	IbLEA2	0	0	0	0	0	0	0	0	0	0	0	0
g4527	IbLEA3	0	0	1.37512	17.7052	0	5.49526	5.7681	8.13785	0	0	7.5208	24.6263
g4528	IbLEA4	2.84252	1.84074	4.17329	3.54041	7.25862	23.4887	22.2573	4.17718	2.2926	0	1.55005	0.401975
g4551	IbLEA5	2.64261	1.99104	9.29132	17.6917	2.28102	4.94403	4.44829	4.75933	5.62202	0	5.39942	10.0965
g4604	IbLEA6	14.4769	7.42463	64.1791	25.1755	7.62175	9.73007	8.25833	3.38607	2.58093	0	0.904849	1.52752
g5376	IbLEA7	0	0	0	0	0	0	0	0	0	0	0	0
g7133	IbLEA8	0	0	0	0	0	0	0	0	0	0	0	0
g9356	IbLEA9	47.4079	34.3347	15.3937	21.7916	39.2176	48.6441	30.9954	39.8541	10.3031	18.0366	16.4266	17.5935
g9420	IbLEA10	11.755	5.9588	6.09983	29.5392	21.0317	30.1586	27.9539	18.6693	7.63375	8.33119	14.3535	14.6226
g9473	IbLEA11	1009.7	1624.65	3738.26	771.518	622.761	1419.36	1118.12	822.428	790.182	349.813	223.107	37.2393
g10340	IbLEA12	1.18335	0.483656	7.0904	3.20792	1.96242	4.06533	2.25852	1.43433	0	0	0	0.788231
g10364	IbLEA13	2.78964	0.710795	10.8191	4.53482	2.5934	5.10698	4.49196	1.88829	0	0	0.7068	1.29717
g10614	IbLEA14	61.6576	32.2104	140.887	102.329	63.3872	42.6938	44.6575	42.8466	6.58229	7.79446	14.9141	51.2639
g10997	IbLEA15	223.126	194.485	265.759	61.9305	84.2764	1.2846	1.29616	0.891107	14.684	0	0.488655	1.03707
g11120	IbLEA16	14.4285	11.4784	90.6277	51.7076	10.0549	31.2639	23.9454	30.6286	2.20549	3.54427	7.06707	10.3449
g11123	IbLEA17	0	0	3.09292	0	0	0	0	0	0	0	0	0
g13126	IbLEA18	0	0	0	0	0	0	0	0	0	0	0	0
g13555	IbLEA19	0	0	0	0	0	0	0	0	0	0	0	0
g14806	IbLEA20	0	0	5.31299	2.47122	0.657891	0	0	1.55444	0	0	0	0
g17217	IbLEA21	62.4067	48.3459	164.106	48.873	16.2621	15.9081	11.8976	17.1531	4.78029	1.97257	5.88413	13.3149
g18034	IbLEA22	0	0	0	0	0	0	0	0	0	0	0	0
g18344	IbLEA23	5.1261	4.19574	6.98706	7.94875	7.57269	5.85366	6.14022	5.86898	2.62687	1.76954	6.72787	6.93876
g19622	IbLEA24	0.831209	0	0	0	0	0.398815	0	0	0	0	0.901214	0.427258
g24090	IbLEA25	107.116	107.126	39.4886	57.0292	188.169	596.413	431.215	331.071	18.2546	14.6721	62.283	30.4752
g24975	IbLEA26	8.73662	8.79072	2.07591	4.28423	13.8916	13.3487	17.7397	17.8104	14.8588	3.68822	7.72944	14.2301
g25072	IbLEA27	12.0048	7.51614	6.2972	107.042	30.5413	79.0309	69.2279	81.7535	16.8668	11.6628	43.0569	145.998
g25999	IbLEA28	0	0	0	0	0	0	0	0	0	0	0	0
g27244	IbLEA29	0	0.558397	0	2.66661	2.09735	6.66226	6.3292	2.53556	0	0	1.53878	0.633993
g28950	IbLEA30	0	0	0	0	0	1.45661	0.897845	0	0	0	1.65577	0
g29027	IbLEA31	0	0	0	0	0	0	0	0	0	0	0	0
g29354	IbLEA32	0	13.3087	3.60209	0	0	2.85693	3.67037	2.41639	0	0	0	0
g29596	IbLEA33	38.291	19.487	42.2992	17.3377	4.84823	0.769528	0.832862	5.6342	0	0	0.502308	0.341672
g30338	IbLEA34	2.12274	4.25758	0	1.4858	0	0.417331	0	0.412971	0	0	0	0
g31338	IbLEA35	5.64924	5.05742	0	3.56356	60.4953	82.5011	62.886	14.4844	0	0	0.682771	0
g31408	IbLEA36	1.0504	2.37804	0	3.85166	2.64453	2.86885	3.50291	5.08697	0	0	1.53362	2.64073
g34445	IbLEA37	2.89781	0.849194	0	2.01008	3.46229	4.95282	2.70701	0.483386	0	0	0	0
g35170	IbLEA38	147.515	65.5584	299.354	91.9208	21.0158	0	0	2.38456	0	0	0	1.50018
g38137	IbLEA39	0.661698	2.72788	0	2.44861	1.09291	3.25395	3.39954	3.49308	2.67347	6.93636	3.96464	3.27814
g38145	IbLEA40	0	0	0	0	0	0	0	0	0	0	0	0
g38548	IbLEA41	573.597	618.781	1711.44	442.07	500.864	40.8723	47.6543	63.2653	126.952	27.1398	18.5984	12.8002
g38549	IbLEA42	226.835	280.733	472.827	143.612	221.08	10.3226	11.0716	16.2564	55.5337	7.12438	5.0306	3.4739
g39298	IbLEA43	1.70401	0.850704	20.3866	38.5664	3.34624	19.3734	17.8928	20.1014	3.35222	5.10083	13.6001	36.8109
g41415	IbLEA44	14.6214	15.0169	56.1284	35.8234	26.1795	96.2266	59.6563	68.0289	4.30345	4.70625	15.491	11.8696
g41441	IbLEA45	15.611	13.9103	69.6399	50.2707	30.0113	113.665	71.6649	84.2356	3.65935	4.26626	20.2453	13.8259
g42477	IbLEA46	29.1524	51.4835	10.8483	22.2687	67.7745	47.9521	40.3411	42.7471	18.3016	12.1197	28.1448	12.2293
g43019	IbLEA47	0	0	0	0	0	0	0	0	0	0	0	0
g43292	IbLEA48	0	0	0	0	9.24611	3.29124	3.32837	1.04849	0	0	0	0
g43885	IbLEA49	0	0.557863	0	0.587189	0	0.435115	1.01924	1.5247	0	0	0	0.863842
g47470	IbLEA50	0	0	0	0	0	0	0	0	0	0	0	0
g47771	IbLEA51	10.4583	3.88719	41.7217	17.5864	7.87645	16.5177	10.5499	4.83041	3.23256	0	0.660469	1.9123
g49816	IbLEA52	5.46126	2.30856	3.18318	8.02142	4.0025	2.84136	3.9821	6.31378	2.76647	0	4.16303	5.49402
g51121	IbLEA53	22.235	14.9887	0	4.25298	45.8543	41.8531	35.1593	14.6558	14.9303	6.96027	6.83333	1.58385
g51468	IbLEA54	4.45393	12.9526	2.61476	0.550396	0	0.464442	0	4.03209	0	0	0	0.444705
g53925	IbLEA55	2.89641	3.45263	0	12.5758	3.4973	8.04914	8.13505	5.39935	0	0	1.87443	0.694662
g54690	IbLEA56	0	0	0	1.67232	5.4514	5.42573	4.74717	5.54647	9.7379	4.99654	8.19581	10.223
g55149	IbLEA57	0	0	0	0	0	0	0	0	0	0	0	0
g55150	IbLEA58	0	0	0	0.49349	0	0.694452	0.712253	1.22479	0	0	0.816206	0
g55227	IbLEA59	48.1028	64.9026	304.642	269.213	61.3285	70.1089	56.9346	49.9743	2.99685	0	11.0427	25.4111
g55308	IbLEA60	2.49334	2.44312	0	4.52975	1.96921	5.56717	4.1952	4.48218	1.94662	0	4.47202	2.94786
g55474	IbLEA61	4.58139	3.35111	18.5136	59.8978	5.72695	22.9974	17.9625	30.5288	0	3.88512	5.11619	9.56053
g56888	IbLEA62	3.16172	4.71512	5.58749	5.0415	4.16396	1.07581	2.2172	3.33851	0	0	1.35395	0.806114
g58024	IbLEA63	0	0	0	0	0	0	0	0	0	0	0	0
g58263	IbLEA64	12.0305	5.26577	29.6036	58.3523	45.6472	176.488	185.838	170.654	2.41168	0	7.444	7.60013
g58764	IbLEA65	2.88288	2.77215	7.52217	10.7231	0	0.475926	0.567581	0	0	0	0	0
g59305	IbLEA66	0	0	0	0	0	0	0	0	0	0	0	0
g59306	IbLEA67	1.81286	2.21112	0	2.17051	2.80661	1.83942	1.92535	0.498763	2.44158	0	0	0.449435
g59467	IbLEA68	2.97975	1.9304	8.82263	37.0241	3.53416	13.5276	10.8803	18.563	0	3.23727	2.05939	6.43091
g59759	IbLEA69	0	0	0	0	0	0	0	0	0	0	0	0
g59834	IbLEA70	0	0	0	0	0	0	0	0	0	0	0	0
g59877	IbLEA71	2.82948	1.98813	12.6246	8.51665	3.78388	18.5867	11.6952	12.4086	0	0	2.09687	2.37286
g60680	IbLEA72	0.649748	0.463512	9.26622	3.71225	0.597763	6.48728	3.19008	2.26764	0	0	0	0.449006
g60989	IbLEA73	5.7661	2.12949	1.475	3.90979	1.27195	1.72223	1.19085	1.08676	0	0	0	0
