# Supplementary material for: Comparative analysis of the LEA gene family in seven Ipomoea species, focuses on sweet potato (Ipomoea batatas L.)
Source: BMC Plant Biol. 2024 Dec 26;24:1256. doi: 10.1186/s12870-024-05981-x (PMC11670493; doi:10.1186/s12870-024-05981-x)
Supplement: Supplementary file 1 — Supplementary Material 1. [file 12870_2024_5981_MOESM1_ESM.zip › Supplementary table/Table S7 FPKM Values of Sweet Potato Under Cold Stress.xlsx]

## Sheet: sheet1
Table S7 FPKM Values of Sweet Potato Under Cold Stress
gene ID	gene name	ss_ck	ss_3h	ss_24h	lhs_ck	lhs_3h	lhs_24h
g964	IbLEA1	0	0	2.83834	0.174387	1.35407	1.04813
g3853	IbLEA2	0	0	0	0	0	0
g4527	IbLEA3	1.29241	0.705559	0.825197	1.66865	5.46439	0.222295
g4528	IbLEA4	0.114924	0.0762893	0	0.15062	0.105807	0
g4551	IbLEA5	13.4293	9.32112	12.3193	15.459	11.7586	17.2485
g4604	IbLEA6	0.383583	0	0.411109	0	0	0
g5376	IbLEA7	0.176757	0.531978	0.664903	0.281781	0.302425	0.232799
g7133	IbLEA8	0	0	0	0	0	0
g9356	IbLEA9	8.85714	5.04343	6.00355	8.3031	5.01746	3.17054
g9420	IbLEA10	11.5108	6.35238	4.53999	17.2947	11.0209	6.79737
g9473	IbLEA11	245.206	200.175	279.424	50.9857	289.104	963.237
g10340	IbLEA12	0	0	0	0	0	0
g10364	IbLEA13	0.285768	0.087293	0.133815	0.209884	0	0
g10614	IbLEA14	20.3731	17.092	9.27705	25.3768	13.6459	11.3913
g10997	IbLEA15	0.335952	2.82343	29.1082	2.30328	8.41079	4.10306
g11120	IbLEA16	7.43661	12.2657	10.1801	6.47556	7.19442	5.96734
g11123	IbLEA17	0	0	0	0	0	0
g13126	IbLEA18	0	0	0	0	0	0
g13555	IbLEA19	0	0	0.632687	0	0	0.132901
g14806	IbLEA20	0	0	0	0.240501	2.8924	0.960732
g17217	IbLEA21	2.58787	0.910689	0.517089	5.61463	5.45636	1.04295
g18034	IbLEA22	0	0	0	0	0	0
g18344	IbLEA23	6.8613	5.41707	2.61217	10.5406	9.44011	5.06129
g19622	IbLEA24	0	0	0	0	0	0
g24090	IbLEA25	107.432	186.819	148.824	115.046	269.168	28.0363
g24975	IbLEA26	10.6446	11.6596	12.2771	12.1019	6.83607	4.17415
g25072	IbLEA27	78.8559	32.753	43.6086	82.3022	50.3113	53.1296
g25999	IbLEA28	0	0.308674	1.76282	0	0.082581	0.745746
g27244	IbLEA29	0.572037	0.640482	0	1.94911	1.01236	0.179573
g28950	IbLEA30	0.642822	4.01295	2.40681	0.784195	0.911707	1.27098
g29027	IbLEA31	0	0.100052	0.154825	0	0	0
g29354	IbLEA32	0.112304	1.02095	0.663665	0.359466	0.722515	0.434536
g29596	IbLEA33	0.337318	0.844614	0.484789	0.53247	1.25338	0.160767
g30338	IbLEA34	0.570509	0.66504	0.468929	0.911222	0.977299	0.136816
g31338	IbLEA35	0.246488	0.094367	0.121094	0.204442	0.468211	0
g31408	IbLEA36	3.37873	7.8518	5.34428	6.24475	6.09308	3.73032
g34445	IbLEA37	0.291927	0.254534	0.10421	0.381567	0.66486	0.280828
g35170	IbLEA38	0.117361	0.415215	0.255402	0.530326	0.44255	0.15063
g38137	IbLEA39	6.82806	4.37705	3.95095	2.8899	2.10382	1.92113
g38145	IbLEA40	0	0	0	0	0	0
g38548	IbLEA41	9.18772	24.982	103.432	46.7378	49.4815	52.8433
g38549	IbLEA42	1.19142	10.0385	52.3674	17.5218	40.9168	49.7063
g39298	IbLEA43	10.3294	0.529947	0.340321	7.8247	1.70499	0.455923
g41415	IbLEA44	16.9201	3.92971	3.12556	18.7894	12.1238	2.69415
g41441	IbLEA45	22.2949	4.35583	2.60087	9.30182	6.28143	1.43411
g42477	IbLEA46	42.2403	12.8394	11.003	41.1894	31.5147	10.0281
g43019	IbLEA47	0	0	0	0	0	0
g43292	IbLEA48	0	0	0	0.139798	0	0
g43885	IbLEA49	3.73649	3.61181	4.42645	4.74341	4.24424	2.94652
g47470	IbLEA50	0	0	0	0	0	0
g47771	IbLEA51	1.11945	0.50679	0.375635	0.572017	0.200386	0
g49816	IbLEA52	3.65086	6.72341	8.70302	8.60221	18.0632	16.7693
g51121	IbLEA53	0.237377	0	0.878702	0.285098	0.202419	0.379619
g51468	IbLEA54	5.47677	3.70081	2.74406	0.898447	0.856032	1.49546
g53925	IbLEA55	1.26768	0.431973	0	2.1296	1.31562	0.300503
g54690	IbLEA56	11.5016	13.4712	6.69684	16.0403	11.9399	9.16177
g55149	IbLEA57	0	0	0	0	0	0
g55150	IbLEA58	0	0	0	0	0	0
g55227	IbLEA59	8.72623	12.5377	9.63731	15.5102	27.9517	11.2008
g55308	IbLEA60	8.805	19.4298	15.6693	5.2907	3.99283	2.29107
g55474	IbLEA61	8.9055	1.20968	0.510654	5.45323	1.46033	0.839149
g56888	IbLEA62	1.15456	3.57163	2.48542	5.7121	11.2382	7.02992
g58024	IbLEA63	0	0	0.208086	0	0.196784	0
g58263	IbLEA64	4.01612	0.523786	1.14321	1.16485	3.9331	0.434188
g58764	IbLEA65	0	0	0	0	0	0
g59305	IbLEA66	1.54763	1.20188	0.562358	1.09413	1.23904	0.542242
g59306	IbLEA67	0.366458	0.091175	0.0812877	0.201505	0	0
g59467	IbLEA68	4.27409	0.653197	0.370697	3.99814	0.863235	0.621265
g59759	IbLEA69	0.27095	0	0.573562	0.449832	0.347847	0.673588
g59834	IbLEA70	0.344445	0.542874	0.327689	0.979847	0.989643	0
g59877	IbLEA71	1.3006	0.147949	0.200876	0.698641	0.336262	0
g60680	IbLEA72	0.0857697	0.0801757	0.152971	0	0	0
g60989	IbLEA73	0	0	0	0.077507	0.246908	0
