# Supplementary material for: Comparative analysis of the LEA gene family in seven Ipomoea species, focuses on sweet potato (Ipomoea batatas L.)
Source: BMC Plant Biol. 2024 Dec 26;24:1256. doi: 10.1186/s12870-024-05981-x (PMC11670493; doi:10.1186/s12870-024-05981-x)
Supplement: Supplementary file 1 — Supplementary Material 1. [file 12870_2024_5981_MOESM1_ESM.zip › Supplementary table/Table S8 FPKM Values of Sweet Potato Under Heat Stress.xlsx]

## Sheet: Sheet2
Table S8 FPKM Values of Sweet Potato Under Heat Stress
gene ID	gene name	F-G25	F-G30	F-Z25	F-Z30	T-G25	T-G30	T-Z25	T-Z30
g964	IbLEA1	5.59383	2.01331	2.8314	0.550528	0.798267	0.28103	0.317728	0.0739503
g3853	IbLEA2	0.0726643	0.0683793	0.0410353	0.0437427	0.637852	0.065742	0.427696	0
g4527	IbLEA3	4.27017	4.53497	7.29689	5.51297	6.41118	6.70912	12.6132	11.1049
g4528	IbLEA4	3.39083	2.19096	1.89248	1.11489	1.74546	0.248879	0.886201	0.482229
g4551	IbLEA5	2.75324	3.74047	4.4156	5.13681	4.5906	6.24852	3.65068	10.1355
g4604	IbLEA6	6.02173	5.16557	3.74434	4.76113	2.60787	1.87122	2.99057	2.79089
g5376	IbLEA7	0.275414	1.19028	0.458674	0.519421	0.434	1.0653	0.117986	0.079839
g7133	IbLEA8	0	0	0	0.033859	0	0	0	0
g9356	IbLEA9	33.5125	43.7505	28.4352	33.2256	66.2414	16.872	36.9405	9.57088
g9420	IbLEA10	14.9377	14.2373	13.5373	13.6133	7.0579	4.30904	10.0435	5.44512
g9473	IbLEA11	1148.91	934.708	560.66	414.548	443.029	315.566	918.065	402.94
g10340	IbLEA12	1.15083	1.09659	0.2298	0.300643	0.743274	0.297004	0.196331	0.123935
g10364	IbLEA13	2.2879	2.45681	1.21418	1.68265	1.22953	0.564141	1.25306	1.21493
g10614	IbLEA14	24.0464	48.6038	30.6337	69.0387	63.3524	51.4201	69.8024	59.6068
g10997	IbLEA15	20.1566	165.975	23.8586	242.188	263.965	74.9274	148.858	12.5309
g11120	IbLEA16	24.8552	23.2001	19.482	19.2076	31.7241	17.1967	25.8544	14.0149
g11123	IbLEA17	0.042499	0.11292	0.0337207	0.016234	0	0	0	0
g13126	IbLEA18	0	0.142993	0.0941987	0.22418	0	0	0	0
g13555	IbLEA19	0.185906	0.922376	0.16119	0.161515	0.492834	0.0338217	0.136315	0
g14806	IbLEA20	2.17696	1.01463	0.474603	0.481753	0.054153	0.0696817	0.223534	0.271383
g17217	IbLEA21	15.046	22.4269	14.1089	18.767	36.3907	6.40662	34.7201	3.04163
g18034	IbLEA22	0.141512	0.0428403	0.052869	0.055462	0.235553	0.0329743	0.220322	0
g18344	IbLEA23	8.09588	7.44283	5.53391	5.80068	4.01594	3.93836	3.79603	3.47058
g19622	IbLEA24	0.142666	0.50902	0.302519	1.08169	0.468793	0.0829313	0.257542	0
g24090	IbLEA25	302.929	165.488	181.331	151.575	403.504	231.487	300.304	168.156
g24975	IbLEA26	27.4258	26.1028	22.1183	30.5644	13.9644	4.62195	26.6604	5.00088
g25072	IbLEA27	41.275	35.8487	56.1788	37.5372	19.0276	15.733	18.677	19.5233
g25999	IbLEA28	0.118311	0.095497	0.061288	0.093542	0.075432	0	0.130889	0
g27244	IbLEA29	6.44515	10.0987	4.48078	4.961	3.73127	0.844936	0.925061	1.97516
g28950	IbLEA30	0.109425	0.139815	0	0.0233233	1.04196	0.562794	0.039477	0.182759
g29027	IbLEA31	0.0706813	0.0835197	0.0249733	0.04255	0.254763	0.368412	0.029178	0.78566
g29354	IbLEA32	0.248766	0.323373	0.476457	0.430433	0.296675	0.010792	0.173963	0.486268
g29596	IbLEA33	9.76654	8.73497	10.6891	9.15579	18.8895	2.88253	10.5568	0.925168
g30338	IbLEA34	1.35749	2.2514	2.5221	3.88845	0.856554	0.287684	1.31644	0.53894
g31338	IbLEA35	7.07761	9.12402	9.89789	5.45415	2.53907	1.02799	0.76754	0.42801
g31408	IbLEA36	7.44339	5.9226	6.29274	5.36727	3.66282	5.19367	2.59465	3.98624
g34445	IbLEA37	3.73804	3.17157	2.15716	1.91598	0.873261	1.33732	1.6798	0.787967
g35170	IbLEA38	11.5768	63.553	13.7761	92.7339	98.748	78.1639	56.2922	33.3217
g38137	IbLEA39	4.87952	4.35569	2.88205	2.5308	4.19294	2.563	1.75589	1.7474
g38145	IbLEA40	0.111292	0.120041	0.320317	0.201043	0.0296683	0.041724	0.127688	0.235817
g38548	IbLEA41	64.9047	305.587	64.2438	348.588	310.148	388.643	142.617	187.915
g38549	IbLEA42	24.0067	141.332	71.5134	380.027	152.675	211.877	132.301	216.222
g39298	IbLEA43	19.8955	11.0292	12.9787	9.46252	9.10488	2.9915	12.153	4.8649
g41415	IbLEA44	22.2946	19.5043	12.911	8.28101	32.63	25.19	11.0976	10.7072
g41441	IbLEA45	24.0937	23.6267	36.9367	32.1471	37.4171	28.6937	37.0178	39.9962
g42477	IbLEA46	106.06	144.319	108.094	150.102	268.792	45.0293	251.674	17.3715
g43019	IbLEA47	0.0717493	0.084995	0.0483507	0.091375	0.388943	0	0	0
g43292	IbLEA48	0	0	0.018012	0.0575303	0	0	0	0
g43885	IbLEA49	2.156	2.49712	1.23096	1.32248	2.10878	4.05199	1.03782	2.35468
g47470	IbLEA50	0	0	0.226028	0.0249277	0	0	0.118406	0.392389
g47771	IbLEA51	12.9299	10.1897	8.685	10.7009	3.01702	2.9438	4.7294	3.57337
g49816	IbLEA52	2.76309	4.50748	7.184	6.83057	4.37956	11.6966	3.82312	22.3463
g51121	IbLEA53	13.6422	16.6825	14.1633	13.46	2.91805	0.556531	4.14258	1.03052
g51468	IbLEA54	3.54903	1.09335	2.29849	1.66993	0.475329	0.46271	0.558169	0.653877
g53925	IbLEA55	7.27531	8.62283	5.10065	4.22732	2.91212	7.35311	1.46779	11.7499
g54690	IbLEA56	0.326434	1.49968	1.20614	1.73819	0.183003	0.241444	1.63928	2.58069
g55149	IbLEA57	0.015797	0	0	0	0	0	0	0
g55150	IbLEA58	0.0786153	1.55648	0.427984	1.76415	0	0.035661	0.0179173	0.309945
g55227	IbLEA59	77.2012	150.432	81.8407	139.806	203.32	115.775	163.039	88.9102
g55308	IbLEA60	7.67479	8.97479	7.11481	9.71833	6.5566	3.71207	4.84876	4.56939
g55474	IbLEA61	10.7743	9.73877	10.6363	9.45051	14.7864	6.0373	13.9813	9.15613
g56888	IbLEA62	11.8079	11.7653	7.57687	8.02282	6.84928	4.73518	4.08123	3.78939
g58024	IbLEA63	0.474862	0.294825	0.198263	0.239556	0.257332	0.12065	0.209813	0.0911703
g58263	IbLEA64	103.477	52.4655	55.4808	24.0149	124.035	29.7579	86.7601	41.8497
g58764	IbLEA65	3.81201	2.7595	4.66626	2.12327	0.900758	1.61915	0.893859	1.06597
g59305	IbLEA66	2.63441	1.66987	2.50799	1.43047	1.60953	0.86998	0.722408	0.778989
g59306	IbLEA67	2.11548	1.66917	1.61688	1.33165	0.271659	0.330556	0.332128	0.143564
g59467	IbLEA68	13.251	12.8745	11.3937	8.63879	15.6702	7.68533	14.2016	10.788
g59759	IbLEA69	0.394882	0.346477	0.036689	0.0145863	0.208834	0.049311	0	0
g59834	IbLEA70	0.221417	0.19904	0.72424	0.745389	0.0487547	0	0.355157	0.0525137
g59877	IbLEA71	1.7663	1.25424	1.32316	0.681069	2.12152	1.85269	0.994159	1.50453
g60680	IbLEA72	1.71034	2.32873	1.4012	1.88944	1.37003	1.56712	1.14281	1.61053
g60989	IbLEA73	1.75301	1.30321	2.80489	0.780643	0.743203	0.113743	0.796271	0.0274767
