# Supplementary material for: Comparative analysis of the LEA gene family in seven Ipomoea species, focuses on sweet potato (Ipomoea batatas L.)
Source: BMC Plant Biol. 2024 Dec 26;24:1256. doi: 10.1186/s12870-024-05981-x (PMC11670493; doi:10.1186/s12870-024-05981-x)
Supplement: Supplementary file 1 — Supplementary Material 1. [file 12870_2024_5981_MOESM1_ESM.zip › Supplementary table/Table S9 FPKM Values of Sweet Potato Under Salt and Drought Stress, tissues.xlsx]

## Sheet: tissues
Table S9.1 FPKM Values of Sweet Potato tissues
gene ID	gene_name	Flower	Fruit	Leaf	Stem	fibrous root	Firewood Root	Tuberous root
g964	IbLEA1	0.865353	1.30905	0.300103	0.651526	0.482276	1.30914	1.44679
g3853	IbLEA2	0.2148	46.9914	0	0	0.049031	3.06142	0.174337
g4527	IbLEA3	0.11573	0.759873	16.253	1.63413	3.16374	5.14242	3.73846
g4528	IbLEA4	5.47171	1.75982	1.28506	1.49871	3.58507	1.67727	0.350795
g4551	IbLEA5	1.6756	2.51454	9.47933	3.20673	2.79298	2.84679	4.08995
g4604	IbLEA6	0.397244	0.110671	0.0866687	0.877325	5.41223	1.7536	0.559013
g5376	IbLEA7	4.09971	1.09286	0.193276	0.370729	0.54863	0.722505	0.376584
g7133	IbLEA8	0.154565	32.1969	0.0182613	0	0	0	0
g9356	IbLEA9	75.5512	69.7591	19.2341	20.9696	58.1793	203.651	52.7276
g9420	IbLEA10	4.64905	11.3818	15.4996	13.1577	12.9458	6.23917	7.92446
g9473	IbLEA11	459.406	54.1803	7.09932	1291.89	92.7919	1759.74	4911.18
g10340	IbLEA12	0.250194	0.0944407	0.0934743	0.117496	0.638942	0.546176	0.117681
g10364	IbLEA13	0.9696	0.334745	0.414912	0.837294	1.74385	1.19271	0.771337
g10614	IbLEA14	53.8071	49.3354	42.7066	25.5661	27.6956	205.019	36.4533
g10997	IbLEA15	165.855	144.446	25.4208	5.66584	161.734	299.451	53.0227
g11120	IbLEA16	29.4526	25.7453	11.1467	18.3576	18.6408	40.9371	27.9216
g11123	IbLEA17	0.025978	0.790208	0	0	0.775574	0	0.0220353
g13126	IbLEA18	0.175421	1.20218	0.027854	0	0.0120523	0	0
g13555	IbLEA19	1.05468	19.5133	0.0816143	0.132111	0.00663067	0.538052	0.114704
g14806	IbLEA20	2.24181	9.96327	0.756732	2.50112	0.911537	1.39616	0.907781
g17217	IbLEA21	13.0308	38.0329	8.03882	5.96307	60.022	45.4928	23.5532
g18034	IbLEA22	0.0898493	5.1491	0	0.016123	0.216768	1.09511	0.757551
g18344	IbLEA23	10.3732	6.52238	16.3963	9.9684	6.34332	6.04949	4.53917
g19622	IbLEA24	0.0445717	0.330413	0.258431	0.026531	1.24935	0.88279	0.751143
g24090	IbLEA25	1571.25	110.434	174.072	591.27	126.718	1213.53	1480.06
g24975	IbLEA26	23.3163	53.7168	15.4504	14.6577	57.5913	17.2202	23.5447
g25072	IbLEA27	50.395	124.559	115.951	38.026	57.0984	14.4348	10.6991
g25999	IbLEA28	0.472442	1.17026	0.594376	0.180162	0.323348	0.241194	0.253195
g27244	IbLEA29	8.15495	1.70279	1.62281	8.2346	1.16286	5.16751	1.07155
g28950	IbLEA30	2.87938	17.2413	0.07286	0.14518	0.02117	0.0332513	0
g29027	IbLEA31	0	5.79747	0	0	0.0115217	0.0602007	0.154029
g29354	IbLEA32	0.800091	58.845	0.267699	5.18791	1.39234	0.190412	3.24389
g29596	IbLEA33	10.3189	14.1568	2.22591	2.70206	59.7966	25.311	21.4255
g30338	IbLEA34	0.814239	1.09917	2.20172	1.28305	6.11641	0.437638	0.716915
g31338	IbLEA35	0.552997	14.3151	0.854862	7.52604	16.5894	5.73278	0.361885
g31408	IbLEA36	27.8001	6.88586	2.63811	3.88517	3.28854	1.97981	3.13256
g34445	IbLEA37	0.694835	0.0579017	0.267959	1.04014	2.46712	1.98699	0.557597
g35170	IbLEA38	34.7116	16.034	5.5717	1.5348	53.1399	308.813	34.3125
g38137	IbLEA39	14.9032	4.55982	5.09185	4.7606	3.36946	3.03727	4.72963
g38145	IbLEA40	5.47787	0.0272867	0	0.0502845	0.085313	0.0655417	0.0632973
g38548	IbLEA41	594.959	119.915	311.643	125.334	197.497	753.874	325.952
g38549	IbLEA42	163.082	43.7968	113.287	47.6208	70.5489	215.121	108.726
g39298	IbLEA43	0.673816	9.67783	9.03872	9.64324	7.12283	2.52778	7.82797
g41415	IbLEA44	49.9604	20.0219	12.6183	17.0708	21.4522	12.27	15.6531
g41441	IbLEA45	55.311	28.6494	17.236	20.9082	26.6781	17.2543	23.2595
g42477	IbLEA46	92.1323	99.8845	67.2211	69.3192	142.519	461.555	173.721
g43019	IbLEA47	1.18915	72.1975	0.033206	1.95736	0.966018	0.0616947	6.40225
g43292	IbLEA48	0.601414	1.12883	1.00846	2.46302	0.0972367	1.11129	0.0243503
g43885	IbLEA49	0.569901	1.77617	2.3323	2.73106	2.11149	1.07798	2.14573
g47470	IbLEA50	0.129186	51.898	0.045365	0.075073	0.320961	0.071538	0
g47771	IbLEA51	1.62433	0.18332	0.592707	1.81328	8.48521	4.67215	1.27068
g49816	IbLEA52	7.34893	3.44497	4.79173	4.96181	2.36011	2.78477	4.12625
g51121	IbLEA53	4.7026	1.09446	8.24077	5.77644	26.1838	7.98504	1.46186
g51468	IbLEA54	0.940904	1.26607	1.74054	0.905708	4.08692	0.424196	0.334271
g53925	IbLEA55	5.53596	0.694071	2.26373	5.02309	1.34759	0.364948	2.35271
g54690	IbLEA56	22.206	2.27114	6.15852	4.22335	0.270716	0.0986873	0.176175
g55149	IbLEA57	0	3.62554	0	0	0	0	0
g55150	IbLEA58	2.05201	0.335405	1.31945	4.07226	0	2.88696	0.158304
g55227	IbLEA59	64.81	44.1305	24.3538	43.8905	110.475	208.044	96.1999
g55308	IbLEA60	1.96022	3.43149	4.24403	3.65485	7.1333	3.88232	4.31076
g55474	IbLEA61	3.15795	6.33557	5.08883	7.13581	5.7859	2.97284	5.09279
g56888	IbLEA62	4.0293	9.07249	17.2053	14.423	9.39673	11.8377	6.42527
g58024	IbLEA63	24.5098	47.6815	0.142016	0.639066	0.314572	0.231758	0.530586
g58263	IbLEA64	2.17167	12.9415	17.2369	62.6781	130.819	38.3037	71.333
g58764	IbLEA65	0.156427	0.553462	0.200322	0.170052	1.24637	1.0272	0.262883
g59305	IbLEA66	3.26232	1.40049	1.72372	2.00289	1.96981	0.622962	1.1211
g59306	IbLEA67	0.869756	0.11927	0.218019	0.367326	3.32117	0.859369	0.307486
g59467	IbLEA68	1.9092	4.66734	5.03468	4.80778	4.72583	2.41303	3.22906
g59759	IbLEA69	0.520676	41.0557	0.168523	0.202505	0.091166	0.102765	0.0129347
g59834	IbLEA70	3.89969	11.2307	0.103093	0.299403	0.758642	0.0883347	0
g59877	IbLEA71	19.6569	7.4242	4.2372	6.78914	6.46996	3.82629	7.7549
g60680	IbLEA72	0.276867	0	0.0307897	0.471573	1.2566	1.39426	0.411584
g60989	IbLEA73	1.74995	0.341099	0.554686	0.507273	10.236	0.270925	0.085886

## Sheet: salt and drought
Table S9.2 FPKM Values of Sweet Potato Under Salt and Drought Stress
gene ID	gene_name	Stem-CK	Stem-salt	Stem-drought	Leaf-CK	Leaf-salt	Leaf-drought	Fibrous root-CK	Fibrous root-salt	Fibrous root-drought
g964	IbLEA1	0.651526	12.698	0.62669	0.300103	1.90911	1.21054	0.482276	1.82314	1.86257
g3853	IbLEA2	0	18.9803	0.088381	0	0.0415287	0	0.049031	0.524362	0.0633067
g4527	IbLEA3	1.63413	7.39014	20.7284	16.253	20.6059	63.9064	3.16374	2.20811	6.96993
g4528	IbLEA4	1.49871	2.02716	2.19868	1.28506	1.18588	0.990081	3.58507	1.22803	1.00002
g4551	IbLEA5	3.20673	1.48544	4.33042	9.47933	4.19106	3.83416	2.79298	0.857025	2.37705
g4604	IbLEA6	0.877325	0.890162	1.25695	0.0866687	0.749544	0.485116	5.41223	5.23812	2.34115
g5376	IbLEA7	0.370729	0.360894	0.289021	0.193276	0.124311	0	0.54863	0.546384	0.228003
g7133	IbLEA8	0	0.102132	0.078441	0.0182613	0	0	0	0	0
g9356	IbLEA9	20.9696	78.8378	41.6895	19.2341	19.9916	54.2708	58.1793	25.53	51.381
g9420	IbLEA10	13.1577	7.37564	7.92654	15.4996	11.9366	9.71631	12.9458	2.85398	10.2236
g9473	IbLEA11	1291.89	885.387	361.565	7.09932	160.682	130.991	92.7919	157.782	141.599
g10340	IbLEA12	0.117496	0.422227	0.565922	0.0934743	0.318134	0.197009	0.638942	0.576395	0.413415
g10364	IbLEA13	0.837294	1.28011	1.66047	0.414912	0.907707	0.846088	1.74385	2.29436	1.4708
g10614	IbLEA14	25.5661	84.0225	49.5687	42.7066	15.7452	24.8684	27.6956	9.1028	34.3029
g10997	IbLEA15	5.66584	246.678	97.5193	25.4208	22.603	44.9525	161.734	28.5486	222.628
g11120	IbLEA16	18.3576	36.5827	17.1423	11.1467	9.99696	14.0297	18.6408	14.9342	25.9621
g11123	IbLEA17	0	0.00929267	0.020347	0	0	0.0390877	0.775574	0.0781323	0.396182
g13126	IbLEA18	0	0	0	0.027854	0	0.0879043	0.0120523	0.085143	0
g13555	IbLEA19	0.132111	16.5417	0.64809	0.0816143	0.149111	0.836599	0.00663067	2.28863	0.0239233
g14806	IbLEA20	2.50112	5.53811	4.74181	0.756732	0.713255	1.45278	0.911537	15.4185	2.70828
g17217	IbLEA21	5.96307	12.4132	9.69881	8.03882	5.5116	5.80262	60.022	14.717	43.9044
g18034	IbLEA22	0.016123	0.752251	0.236364	0	0.032916	0.0379753	0.216768	0.11	0.34882
g18344	IbLEA23	9.9684	8.06943	12.1933	16.3963	14.3929	23.6683	6.34332	3.38009	2.76565
g19622	IbLEA24	0.026531	0.343259	0.491349	0.258431	0.255592	1.00019	1.24935	3.21632	5.58495
g24090	IbLEA25	591.27	1403.25	573.734	174.072	248.36	425.917	126.718	209.149	72.6628
g24975	IbLEA26	14.6577	12.3308	11.2618	15.4504	13.8825	14.6052	57.5913	8.72392	21.8896
g25072	IbLEA27	38.026	17.3475	32.9262	115.951	15.1959	26.1534	57.0984	6.98464	33.1516
g25999	IbLEA28	0.180162	0.0185893	0.141875	0.594376	0.101723	0.048833	0.323348	0.340864	0.375931
g27244	IbLEA29	8.2346	9.83412	3.15668	1.62281	4.36733	1.68718	1.16286	0.173913	0.593625
g28950	IbLEA30	0.14518	4.07716	0.724358	0.07286	0.890949	1.20046	0.02117	0.0620473	0
g29027	IbLEA31	0	0.428919	0.107753	0	0	0.0851197	0.0115217	0	0
g29354	IbLEA32	5.18791	136.511	94.819	0.267699	0.406386	3.58503	1.39234	87.9545	3.25252
g29596	IbLEA33	2.70206	44.1087	10.2334	2.22591	2.49665	5.35606	59.7966	60.2437	118.833
g30338	IbLEA34	1.28305	2.41873	1.88759	2.20172	2.76377	2.01906	6.11641	1.97672	3.34101
g31338	IbLEA35	7.52604	8.8675	4.0786	0.854862	0.581018	0.482032	16.5894	4.36183	4.06254
g31408	IbLEA36	3.88517	6.78591	3.45909	2.63811	3.46575	2.79876	3.28854	13.5605	3.87862
g34445	IbLEA37	1.04014	1.60115	1.83298	0.267959	0.373793	0.523153	2.46712	2.52936	1.7238
g35170	IbLEA38	1.5348	50.6374	20.4896	5.5717	2.30186	5.88898	53.1399	110.188	61.1009
g38137	IbLEA39	4.7606	3.20543	4.55294	5.09185	4.8717	4.73148	3.36946	2.47182	4.20723
g38145	IbLEA40	0.0502845	0	0.00939867	0	0	0	0.085313	0.010463	0.0426087
g38548	IbLEA41	125.334	596.264	351.346	311.643	127.71	197.806	197.497	126.081	164.117
g38549	IbLEA42	47.6208	174.942	136.517	113.287	47.6385	71.0164	70.5489	31.5194	57.1356
g39298	IbLEA43	9.64324	2.46904	3.17474	9.03872	8.44032	3.72281	7.12283	0.945083	3.99192
g41415	IbLEA44	17.0708	37.7644	52.9234	12.6183	6.81425	17.665	21.4522	12.0918	22.0784
g41441	IbLEA45	20.9082	46.0842	73.3015	17.236	7.55547	24.112	26.6781	16.187	32.7299
g42477	IbLEA46	69.3192	230.372	119.861	67.2211	37.5072	109.806	142.519	30.5565	118.571
g43019	IbLEA47	1.95736	103.398	17.0928	0.033206	0.659476	1.88149	0.966018	1.07082	0.390524
g43292	IbLEA48	2.46302	2.95694	2.82722	1.00846	1.77342	0.733977	0.0972367	0	0
g43885	IbLEA49	2.73106	1.74386	2.2072	2.3323	2.15022	2.38777	2.11149	1.07107	2.23604
g47470	IbLEA50	0.075073	0.0619213	0.083345	0.045365	0.196911	0.0557537	0.320961	0.0746833	0.14765
g47771	IbLEA51	1.81328	4.1586	3.92457	0.592707	1.56424	1.80107	8.48521	9.56665	4.54782
g49816	IbLEA52	4.96181	3.11838	6.783	4.79173	4.60382	7.62556	2.36011	2.55138	5.2801
g51121	IbLEA53	5.77644	14.1978	8.97583	8.24077	6.52304	7.64948	26.1838	11.3758	10.2022
g51468	IbLEA54	0.905708	1.06822	1.45791	1.74054	1.31878	1.59467	4.08692	1.11398	1.58121
g53925	IbLEA55	5.02309	1.16156	2.17261	2.26373	1.38718	2.24622	1.34759	0.667875	1.05235
g54690	IbLEA56	4.22335	1.52069	1.74826	6.15852	6.05954	3.62757	0.270716	0.055296	0.101701
g55149	IbLEA57	0	0.205177	0	0	0.0566283	0.0433553	0	0	0
g55150	IbLEA58	4.07226	4.2798	1.93375	1.31945	2.46979	1.93266	0	0.233612	0.126006
g55227	IbLEA59	43.8905	182.523	101.96	24.3538	41.4232	66.326	110.475	16.1187	89.9741
g55308	IbLEA60	3.65485	5.15211	6.84666	4.24403	3.05204	5.29333	7.1333	6.01411	9.14279
g55474	IbLEA61	7.13581	3.50187	6.56513	5.08883	2.37762	3.81898	5.7859	1.26083	5.10958
g56888	IbLEA62	14.423	32.3271	44.0021	17.2053	20.6048	50.1429	9.39673	35.7856	22.1836
g58024	IbLEA63	0.639066	3.44504	1.76788	0.142016	0.405444	0.966631	0.314572	7.63275	0.173006
g58263	IbLEA64	62.6781	28.8247	33.5812	17.2369	24.0204	7.6721	130.819	2.14312	78.6509
g58764	IbLEA65	0.170052	0.0766463	0.080896	0.200322	0.091811	0.089652	1.24637	0.641338	0.480501
g59305	IbLEA66	2.00289	2.46394	1.70718	1.72372	1.47246	1.55705	1.96981	4.1169	2.23723
g59306	IbLEA67	0.367326	0.654597	1.09229	0.218019	0.642911	0.934589	3.32117	2.73879	1.19893
g59467	IbLEA68	4.80778	2.83084	5.34002	5.03468	1.97935	3.06934	4.72583	1.09974	3.70243
g59759	IbLEA69	0.202505	0.303857	0.0502553	0.168523	0.0309147	0.120572	0.091166	0.42155	0.034435
g59834	IbLEA70	0.299403	2.30004	0.723774	0.103093	0.19041	0.489281	0.758642	0.624944	0.571692
g59877	IbLEA71	6.78914	10.2479	22.5534	4.2372	2.50931	7.75971	6.46996	4.67053	7.76802
g60680	IbLEA72	0.471573	1.03551	1.31036	0.0307897	0.14183	0.336895	1.2566	1.02841	0.597074
g60989	IbLEA73	0.507273	0.400962	1.76254	0.554686	0.470483	1.45795	10.236	0.865958	19.4076
